# Supplementary material for: Integrated microRNA and mRNA analysis in the pathogenic filamentous fungus Trichophyton rubrum
Source: BMC Genomics. 2018 Dec 14;19:933. doi: 10.1186/s12864-018-5316-3 (PMC6295003; doi:10.1186/s12864-018-5316-3)
Supplement: Supplementary file 2 — Table S1. The conserved milRNA identified in T. rubrum. (XLSX 28 kb) [file 12864_2018_5316_MOESM2_ESM.xlsx]

## Sheet: Sheet1
Table S1. The conserved milRNAs identified in T. rubrum.
milRNA	sequence	length (nt)	conidia_read count	mycelia_read count	conidia_TPM	mycelia_TPM	homology in other organism	precursor_sequence	miRNA family
Tru-let-7b-3p	AUAAUCUACUGCGUUGCC	18	0	1	0	413.052	pma-let-7b-3p	GCAGGGUGAGGUAGUAGGUUUUGUAGUUCUGCGGGCAGAGAUUUUGCCCAGCGAGUGGAGAUGAACUAUAUAAUCUACUGCCUUGCCCGGA	let-7
Tru-miR-101b-3p	AGGUACAGAACUGUGAUA	18	0	2	0	826.105	mmu-miR-101b-3p	AUCUGAGACUGAACUGCCCUUUUUCGGUUAUCAUGGUACCGAUGCUGUAGCUCUGAAAGGUACAGUACUGUGAUAGCUGAAGAAUGGCGGUGCCAUC	miR-101
Tru-miR-103b	GCCCUGUACAAUGCUGCU	18	2	1	196.967	413.052	hsa-miR-103b	UCAUAGCCCUGUACAAUGCUGCUUGACCUGAAUGCUACAAGGCAGCACUGUAAAGAAGCUGA	miR-103
Tru-miR-107b	AGCAGCAUUGUACAGGGC	18	2	1	196.967	413.052	ipu-miR-107b	CUUCUCUACAGUGUUGCCUUGUAGCCUGGUGAUCAAGCAGCAUUGUACAGGGCU	miR-103
Tru-miR-1175-5p	GGACUGGGUCUGCACUGA	18	3	0	295.45	0	asu-miR-1175-5p	GACGGUCAAAAAAGUGGAGGAUUGGGUCUGCACUGAAUGACAUGGCAUAGUGAGAUUCUCAUUCCUCCAUUUUAGCUGCCU	miR-1175
Tru-miR-1183	GUAGGUGAUGGUGAGAGUA	19	1	0	98.4834	0	hsa-miR-1183	AUUAUUCAAAUGCUCGGAGACACAGAACAUUAGAGAAGACAGGAGUUCACUGUAGGUGAUGGUGAGAGUGGGCAUGGAGCAGGAGUGCC	miR-1183
Tru-miR-122	UGGCAAUGGUGUUUGUGU	18	0	2	0	826.105	mdo-mir-122a	AGCAGAGCUGUGGAGUGUGACAAUGGUGUUUGUGUCCAAACUAUCAAACGCCAUUAUCACACUAAAUAGCUACUGCUAGG	miR-122
Tru-miR-124c-2-5p	CCCUGUUGCCUUAGAUAG	18	1	0	98.4834	0	sme-miR-124c-2-5p	CCAUUAUAUUCAUGAAGCAUUAACCCUGUUGUCUUAGAUAGUUUAUUACAAAACAUUUAAGGCACGCGGUGAAUGCCAUGUGAAAUGG	miR-124
Tru-miR-1246	AAUGGAUUUUUGGAGCUG	18	0	1	0	413.052	hsa-miR-1246	UGUAUCCUUGAAUGGAUUUUUGGAGCAGGAGUGGACACCUGACCCAAAGGAAAUCAAUCCAUAGGCUAGCAAU	mir-1246
Tru-miR-133c-3p	CCCUUUCAACCAGCUUCUGC	20	17	0	1674.22	0	dre-miR-133c-3p	GAAACACGGCUUAGUUGCUGGUAAAACGGAACCAAGUCGGGUGUUUGCGAGAGGUUUGGUCCCUUUCAACCAGCUACUGCGCCGUGAAUUC	miR-133
Tru-miR-145-3p	UGGAAAUACUGUUAUUGAGG	20	0	5	0	2065.26	hsa-miR-145-3p	CACCUUGUCCUCACGGUCCAGUUUUCCCAGGAAUCCCUUAGAUGCUAAGAUGGGGAUUCCUGGAAAUACUGUUCUUGAGGUCAUGGUU	miR-145
Tru-miR2089-3p	UGGUGUAAUUGGUAAAAC	18	0	1	0	413.052	mtr-miR2089-3p	GCAGGCAACCAAGCAUUCAAGAUCUAGAGCAAGAUUUAUUUUACCUAUUCCACCAAUUCCAUUGAUCCUGGUUUCAAGAUCUGAAAGUGAAUCUGGGAUGUAUAGGAUUGGUGUAAUAGGUAAAACAACACUUGCACUAGAAGCAAAAUAUAUAUUUGUUUGC	miR-1510
Tru-miR-409-3p	CGAAUGUUGCUCGGUGAAA	19	1	0	98.4834	0	mmu-miR-409-3p	UGGUACUCGGAGAGAGGUUACCCGAGCAACUUUGCAUCUGGAGGACGAAUGUUGCUCGGUGAACCCCUUUUCGGUAUCA	miR-154
Tru-miR-409b	UUUCACCGAGCAACAUUCG	19	1	0	98.4834	0	rno-miR-409b	UUGAUACCGAAAAGGGGUUCACCGAGCAACAUUCGUCCUCCAGAUGCAAAGUUGCUCGGGUAACCUCUCUCCGAGUACCA	miR-154
Tru-miR156d-3p	AUCUUUCCGUCAAAUUCC	18	1	0	98.4834	0	mtr-miR156d-3p	GAAAUUGACAGAAGAGAGUGAGCACAUAGACACUCGGUAUAGAUGUAUAUCGUUGCCUUUGCGUGCUCACUCAUCUUUCUGUCAAAUUCC	miR-156
Tru-miR156e-3p	UCACUGCUCUCUCUGUCCU	19	1	0	98.4834	0	zma-miR156e-3p	CCGGCGGGCGCGCGCGCGGUGACAGAAGAGAGUGAGCACACGGCCGGUGUGACGGCACCGGCGCGGAUGUGCCGUCGCGGCCGCGUGCUCACUGCUCUCUCUGUCAUCCGCUGGCACACCCUCACG	miR-156
Tru-miR156h-3p	CUCACUGCCCUUCCUGUCA	19	1	0	98.4834	0	bdi-miR156h-3p	CGGCUUGGGCGGUGACAGAAGAGAGUGAGCACACGGCCGGUCGUCACACGACGGCGCCGCCGUGUCGCGGCCGCGUGCUCACUGCUCUUCCUGUCAUCCACUAGCUCU	miR-156
Tru-miR-106b-5p	UAAAGUGCUGACAUUGCAGAU	21	0	1	0	413.052	mmu-miR-106b-5p	CCUGCUGGGACUAAAGUGCUGACAGUGCAGAUAGUGGUCCUCUCUGUGCUACCGCACUGUGGGUACUUGCUGCUCCAGCAGG	miR-17
Tru-miR-1732	CCGUGCUGCUGUCGGACUGCC	21	3	0	295.45	0	gga-miR-1732	GCCAGGAGCAGAUGUGUACACCGCAGUCCGACAGCAGCGCUCGCGUCUGCCUGUGCGCACCGUGCUGCUGUCGGGCUGCCCUGUUCUGUGUACAUACCGGC	miR-1732
Tru-miR-196b	UAGUAUCGUGUUGUUGGGUA	20	1	0	98.4834	0	pma-miR-196b	UCACGUGGUGUAGGUAGUAUCAUGUUGUUGGGUAUUUACAACAUCCUCGACAACGCGUCACUGCCUUCACCACGCCA	miR-196
Tru-miR-197-3p	UUCACCACCUUCUCCACCC	19	1	0	98.4834	0	hsa-miR-197-3p	GGCUGUGCCGGGUAGAGAGGGCAGUGGGAGGUAAGAGCUCUUCACCCUUCACCACCUUCUCCACCCAGCAUGGCC	miR-197
Tru-miR-13b	CCUUUUUUGACGAUUUGGA	19	1	0	98.4834	0	ame-miR-13b	GCGAUCCAAUCGUCAAAUUGGUUGUGGCGUGUUGCUUUUCUAGAUUUCAUAUCACAGCCAUUUUUGACGAUUUGGAUCG	miR-2
Tru-miR-2004-3p	ACACACGACCACAGGAAGU	19	7	12	689.383	4956.63	pmi-miR-2004-3p	AACGUCUUGGCCCCAGUCUUUCUGUGGUCGUCGUGUAAGGCUGAAUGCAGUAUCCUCACACACAACCACAGGAAGUUUGGUGUCUCAAGUCAU	miR-2004
Tru-miR-2041a-3p	AACGGUAGAGCAAAAUACU	19	3	14	295.45	5782.73	nve-miR-2041a-3p	AUCCUCGGAAACCCAGGGGUAUUUUGCUCUUACGUUUCACUCGCGAGUGAAACGUUAGAGCAAAAUACUCCUGGGUUUCCGAGGAUGA	miR-2041
Tru-miR-207-1	GCUUCUCCGGUCUCUUCUC	19	1	0	98.4834	0	cfa-miR-207	CAGGGGCGAGGGGCUGCGGGGGGAGCGGGGCGGAGGCUGCGGCCGCUUCUCCGGUCUCUCCUCCUUCCC	miR-207
Tru-miR-207-2	UGGCUCUCCUCCCUCUCC	18	0	1	0	413.052	mmu-miR-207	AAGGCAGGGGUGAGGGGCUGCGGGAGGAGCCGGGCGGAGGCUGCGGCUUGCGCUUCUCCUGGCUCUCCUCCCUCUCUUU	miR-207
Tru-miR-207-3	CCUCUCCUCCCUUUCUUU	18	1	0	98.4834	0	rno-miR-207	AGGCAGGGGUGAGGGGCUGCGGGAGGAGCGGGGCGGAGGCUGCGGCUUGCGCUUCUCCUGGCUCUCCUCCCUUUCUUU	miR-207
Tru-miR-21-5p	CUUAUCAGACUGAUGUUG	18	0	1	0	413.052	hsa-miR-21-5p	UGUCGGGUAGCUUAUCAGACUGAUGUUGACUGUUGAAUCUCAUGGCAACACCAGUCGAUGGGCUGUCUGACA	miR-21
Tru-miR-23a-3-5p	UCCUGGCAGAGUGCUUUG	18	0	1	0	413.052	dre-miR-23a-3-5p	CCAGCUGGAGGGAUUCCUGGCAGAGUGAUUUGGGAUUAUAUCAUAAAAUCACAUUGCCAGGGAUUUCCAACCAGCUGU	miR-23
Tru-miR2673a	UUCCUCUUCCUCUUCCUCCUCC	22	4	1	393.933	413.052	mtr-miR2673a	GUCUUCCUCUUCCUCUUCCUCUUCCACAUCCUCGUCAAGAAUUUCAGCAUCAUCGUUAGUUUCCAUAGCGACUUCAUUUUGCAUUUGUGAAGCUGAAUUGGUCCAGAUUUCAUUAACGAAGUCAUCGUCAUUAAACCCUGCUGCCAGAUUUUCUAUGGGAUUUGUUUGUGAAUUUGGCCAUUGAGGUGCAUAGCUUGUUUGGGGAUAGUUGACAAAGUGUGGAGGGGUUGGUAGGUUGAACGAGGAG	miR-2673
Tru-miR-2715	UCCUCGUCGUCUUUUGCCU	19	1	0	98.4834	0	cte-miR-2715	CGAGGAUUUUGUUUUUCCUCUUCGUCUUUUGCCUCUGCGUGAAAGGUCAGAGUUACAAUGGAAGACGCAGAGGACUGACUGAGAUCCCAG	miR-2715
Tru-miR-2733b-5p	ACAGCAAUCGCACGGUCA	18	0	2	0	826.105	pxy-miR-2733b-5p	CAUUCUAAAAGGUACAGCAAUCGCAUGGUCAGUAGACAGUUUUUGAAUAAUGUCACUGGGUGUGUGAUGCCUGUGUCUGUUAGAUAC	miR-2733
Tru-miR-2765-3p	CAGCGGUCGAUGAGUUCC	18	0	1	0	413.052	tca-miR-2765-3p	AAAAGUACCGAAAUUCUUGGAUAUAGUGAGGAGUGGUAACUCCACCACCGUUGGCGUGUGUUGUACUGCCAGCGGUCGAGGAGUUCCUUAACCUCGCUGUAAUUCUCCAAAGGACAAGGUAAGUUG	miR-2765
Tru-miR-3586-3p	UAGACUGUGACCUCCUCGAGG	21	2	2	196.967	826.105	rno-miR-3586-3p	CGGGAGGUGAGUAUGACGAUCCCUGUCCUCAAGGAGCCUCAGUCUAGUAGGGAGGAGACAUACUAGACUGUGAGCUCCUCGAGGGCAGGAAAGCGCUCCAUCAUCUGUGCUCCAUGCCCA	miR-28
Tru-miR-151-5p	CCUCGAGGAGGUCACAGUCUA	21	2	2	196.967	826.105	mmu-miR-151-5p	CCUGCCCUCGAGGAGCUCACAGUCUAGUAUGUCUCCUCCCUACUAGACUGAGGCUCCUUGAGGACAGG	miR-28
Tru-miR-151b	UCGAGGAGCUCACAGUCU	18	2	2	196.967	826.105	hsa-miR-151b, rno-miR-151-5p	ACCUCUGAUGUGUCAGUCUCUCUUCAGGGCUCCCGAGACACAGAAACAGACACCUGCCCUCGAGGAGCUCACAGUCUAGACAAACAAACCCAGGGU	miR-28
Tru-miR-29a-3p	AUUAAAUCAGUUAUCGGU	18	0	8	0	3304.42	bfl-miR-29a-3p	UCCUGGGAAUUCUGUGCACGGAAGCUGAUUUCAGUUGGUGCUAGAUAGAAGUCGGCGUUCUAGCACCAUAUGAAAUCAGUUAUCGGUGCAUAGGC	miR-29
Tru-miR-2904	GGGAGCCUCGGUUGGUCUC	19	0	26	0	10739.4	bta-miR-2904	ACGGCAGCGCCGCGGGAGCCUCGGUUGGCCUCGGAUAGCCGGUCCCCCGCCGUCCCCGCCGGCGGGCCGU	miR-2904
Tru-miR-298-5p	GGCAGAGGAAGGCUGUUCUU	20	0	1	0	413.052	cgr-miR-298-5p	CAGGCCUUUGGCAGAGGAGGGCUGUUCUUCCCUUGUGUUUUGUGACUGGGAGGAACUAGCCUUCUCUCUGCUUAGGAGUGG	miR-298
Tru-miR-30e	CAUCCUUGACUGGAAGCU	18	0	1	0	413.052	sha-miR-30e	UUCCAGCUCUCUUUGGGCAGUCUUUGCCACUGUAAACAUCCUUGACUGGAAGCUGUAAGGUGCUUGGAGGAGCUUUCAGUCGGAUGUUUACAGCGGCAGGCUGCCACAGGCAUCCCAGCCACAAGUAGGGUGGGAAGCAGUGCUGCCUCA	miR-30
Tru-miR-3347b	AUCUUUGAUCUUGCUAUC	18	0	3	0	1239.16	bmo-miR-3347b	ACUUGUGGGACCUGUUCUGUUCAGUAUGUAUGCGGCGGUAUUAAUGAGCUCUGCCCAUAGCACUUGCGGUAAUGGCUCAUGAGCGUACAUCAUUGAUCUUGCUAUCUCCG	miR-3347
Tru-miR-339a	UCCCUGUCCUCCAGGAGCUC	20	2	6	196.967	2478.31	bta-miR-339a	GGGGCAGCCGCUGUCCCUGUCCUCCAGGAGCUCACUUGGUCCGGCCGUGCGCUCCUCGAGGCCAGAGCCCGUGUCUGC	miR-339
Tru-miR-344d-2-5p	UGGCUAUAUUCCAGGGCU	18	1	0	98.4834	0	mmu-miR-344d-2-5p	AGAUUUCAUUAGUCUGGUUGCUGGCUAUAUUCCAGGACUUAUCUGGUCCUGGAUAUAACCACUGCCAGACUGAAUGGUGC	mir-344
Tru-miR-3533	UCAUGAAGUGUGACGUCGA	19	0	1	0	413.052	bta-miR-3533	GGUAUGGAGUCCUGUGGCAUCCAUGAGACCACCUUCAACUCCAUCAUGAAGUGUGACGUGGACAUCCGAAAGGACCUGUAUGCC	miR-3533
Tru-miR398g-5p	UGGGGGCGAGCUGGGAAC	18	0	2	0	826.105	ata-miR398g-5p	CGAGGAAAUUCCUGUGGGGUCGAGCUGGGAACACAUGAGAUAUGAACCGCUUGAUUGACGAGCGUCUCUUAUCAACUCAUGUGUUCUCAGGUCGCCCCCGCUGGAGCCUC	miR-398
Tru-miR408-5p	GAGGGAGCCAGCGAAGAGG	19	0	1	0	413.052	bra-miR408-5p	UGAAAGGAGAGAAAAAAAAAGAGAAGGGAUAGAAAGAGGAGGGAGCCAGGGAAGAGGCAGUGCAUGGGAAGAGACCAAACAUAGUCAUUUGAUGUUUUGGUAAAAACUCAAUCCAUGCUCUGCUUGUUCCCUGUCUCUCUCUGAUUACCACUUUUGUCUUCUUCAUUU	miR-408
Tru-miR414	UCAUCAUCAUCAUCAUCGUCA	21	1	3	98.4834	1239.16	ath-miR414	UCAUCAUUAUCAUCAUCAUCAUAUUCAUCUUCAUCAUCAUCGUCAUCAUCAUCAUCAUCAUCGUAUGAGAAGAUAGAGAAGAGUGAGAGUAUGAGAUUUGAGUUGAGA	miR-414
Tru-miR-466f-3p	ACACACACAUACACCCUC	18	0	1	0	413.052	mmu-miR-466f-3p	AAUGUGUGUUUACGUGUGUGUGCAUGUGCAUGUGUGUAUAUGAAUAUAUGUAUACAUACACACACACAUACACACUCAUGUAACACACACACAC	miR-467
Tru-miR-669	GUGUGUGCUUGUGCGUGUG	19	1	0	98.4834	0	bta-miR-669	AGAGUGUGUGGGUGUGUGCAUGUGCGUGUGUGCACAUGCAUAUGUGUGUGGCUAUCUUAGCUGU	miR-467
Tru-miR-466i-5p	GUGUGUGUGAGUGUGUGUGUGU	22	0	19	0	7848	mmu-miR-466i-5p	AGAGAUCAUGUCAGUGAACUGCCACAUUUUUGAUAUAUAUUAUGUAUGUAUGUGUGUGUGUGUGUGUGUGUGUAUAUAUAUACACACACACAUACACACUACAUGUAUGCAACAUAUAUAC	miR-467
Tru-miR-669c-3p	CAUACACACACGCACACA	18	0	1	0	413.052	mmu-miR-669c-3p	CCUCCAUGUAUGUGCAUGUGUGUAUAGUUGUGUGUGGAUGUGUGUAUUUGCAUAUAAAUAACAUACACACACACACACAAGUAAACACAAGUGCACAAACAGACACAGG	miR-467
Tru-miR477	UAUAGGCCUUAGGGGAGA	18	0	1	0	413.052	atr-miR477	CUAGAUCUAUGCAGAUGGGAGUAGAGGACCAAGAAAAAUUUCAGGGCACCUAAUCUUCACUCUCCCUCAAGGGCUUCUGGUCCUUACCAUUCAUGGUAAGAGGAAUAGAGGCCUUAGGGGAGAGUGGAUGCUAGGUGUUUUGGUUUCUAUCAAUCGGUUAUACUUCCUAGCCUUGGCCUUAG	miR-477
Tru-miR482	CCAAUUCCUCCCAUUCCUCU	20	1	0	98.4834	0	gra-miR482	GAAGGAGGAAAAGGAGAGACCGUUUCUGGAAAUUUUCGGAAUGGAGGAGUUGGAAAGAUUUUGAAUUUUCUCUGUAUUUUAAUAAUGAAAAAUCUUUCCAAUUCCUCCCAUUCCACUGAUUUCCAGCACUUCCUCUCCAUUUUCUUACCUUU	miR-482
Tru-miR-497	CAGCAGCACACUGUGGUU	18	0	1	0	413.052	ggo-miR-497	CCCGGUCCUGCUCCCGCCCCAGCAGCACACUGUGGUUUGUACGGCACUGUGGCCACGUCCAAACCACACUGUGGUGUUAGAGCGAGGGUGGGGGAGGCACCGCCGAGGC	miR-497
Tru-miR5049e	UUUAGGUAUAGAGGGAGU	18	0	3	0	1239.16	hvu-miR5049e	AUCUAUUUACUUCCUCCGUCCCUAAAUAAUUGUAGUUAGAGAGAAUAGUUUAGUUCUUUCCAACUACAAUUAUUUAGGUACAGAGGGAGUAUGUAGGA	miR-5067
Tru-miR-522-3p	AUGGUUCCCUUUGGAGUG	18	0	1	0	413.052	hsa-miR-522-3p	UCUCAGGCUGUGUCCCUCUAGAGGGAAGCGCUUUCUGUUGUCUGAAAGAAAAGAAAAUGGUUCCCUUUAGAGUGUUACGCUUUGAGA	miR-515
Tru-miR-518a-5p	ACUGCGAAGGGAAGCCCU	18	0	1	0	413.052	hsa-miR-518a-5p	UCUCAAGCUGUGACUGCAAAGGGAAGCCCUUUCUGUUGUCUGAAAGAAGAGAAAGCGCUUCCCUUUGCUGGAUUACGGUUUGAGA	miR-515
Tru-miR5298a	AUGAAGAAGAAGAAGAAGAGAAG	23	0	1	0	413.052	mtr-miR5298a	CGUUAGGUUUUCUUCAUUUUCUUCUAGAUUUUUCUUGGACUUUUGUUGUUGAAGGUCGAUGGAUAUGAUAUGAAGAUGAAGAAGAAGAGAAG	miR-5298
Tru-miR-574-5p	UGUGUGUGUGUGGGUGUGUG	20	0	3	0	1239.16	hsa-miR-574-5p	GGGACCUGCGUGGGUGCGGGCGUGUGAGUGUGUGUGUGUGAGUGUGUGUCGCUCCGGGUCCACGCUCAUGCACACACCCACACGCCCACACUCAGG	miR-574
Tru-miR-595	GGCCGUGGUGUGUCUGGAGG	20	2	0	196.967	0	hsa-miR-595	ACGGAAGCCUGCACGCAUUUAACACCAGCACGCUCAAUGUAGUCUUGUAAGGAACAGGUUGAAGUGUGCCGUGGUGUGUCUGGAGGAAGCGCCUGU	miR-595
Tru-miR-6-2-5p	GAAGGGAACUGCUGCUGC	18	0	1	0	413.052	dvi-miR-6-2-5p	UAACCGCAGGGAACUGCUGCUGCUGAUAUACUGUAUAGAUUAUAUCGAUUCCAUAUCACAGUGGCUGUUCUUUUUGGUUG	miR-6
Tru-miR-7-3p	AAAUCACAGUCUUCCUUG	18	0	1	0	413.052	bbe-miR-7-3p	AUGUUCGGUAUGGAAGACUAGUGAUUUUGUUGUUGUGUGUCGUUGCAAACAACAGUAAAUCACAGUCUUCCUUACGGUGCAUU	miR-7
Tru-miR-71a-3p	GCUUCCCCGCCUUCCCCGG	19	1	0	98.4834	0	sma-miR-71a-3p	UGUGAUACUAGUGCUGUGAAAGACGAUGGUAGUGAGAUGCCGAUUGCAUCUCGCUUCCCCGCCUUUCCCGGUAAGAAUCACG	miR-71
Tru-miR-754d	UUGCUGGGGGGUAUUAUU	18	1	0	98.4834	0	sme-miR-754d	ACGAUGCAUUCACCCAGCAUGUUGCUUGGGGGUAUUAUUAUAUUUAUUGAUAUAGUUUUAUCUUCAAGCAAUAUCAGAGGUGGAAUAUUCAACA	miR-754
Tru-miR-762	GGGGAGGGAGGGGAGGGA	18	0	2	0	826.105	gga-miR-762	GCCCGGCUCCGGGUCUCGGCCCGCACCGACCGGCCCGACAUGCUGCUGGGGCUUUGGGGAGGGAGGGGAGGGGCAGGGC	miR-762
Tru-miR860-3p	UAGAUCGGACUAUAUAUAU	19	0	1	0	413.052	aly-miR860-3p	UCUUUUCUUGGAGAAAUGUCUUGGUCAAAUUCAAUAUAUAUAGUCCAAUCUAUUGAAGUACUAGUACACCAGCUCUAAUAAGCUGAUGUAGGUAAGUAGUUCAAUAGAUUGGACUAUAUAUAUUAAAUUUGACUAAGAGAUAAACUAGAGAAUGAGA	miR-860
Tru-miR-9201a	UUGUCUCUCUCUUUCUCU	18	0	1	0	413.052	efu-miR-9201a	GAGGGAGCUGCAGAUCAGGCCCAGAGAGAGGCUCAGAGAGAGGCAGGGUCUGAUCUGCAGCCUCCAUGCAGCUGUUAAUCAGCUGUUGCCUCUCUCUUUCUCUCCAGGCUUUGCCAGCAGCUGCGCCUCUGUUUCUCUC	mir-9201
Tru-miR-933	UGCGGAGGGAGACCUCUC	18	0	1	0	413.052	hsa-miR-933	ACUUGGGUCAGUUCAGAGGUCCUCGGGGCGCGCGUCGAGUCAGCCGUGUGCGCAGGGAGACCUCUCCCACCCACAGU	miR-933
Tru-miR-944	UAUUGUAUAUCGGAUGAG	18	0	2	0	826.105	hsa-miR-944	GUUCCAGACACAUCUCAUCUGAUAUACAAUAUUUUCUUAAAUUGUAUAAAGAGAAAUUAUUGUACAUCGGAUGAGCUGUGUCUGGGAU	miR-944
Tru-miR-9465	GGAUGGGAGGGAUUUGAGAG	20	1	0	98.4834	0	nve-miR-9465	UAAGAUGGAAUGGCACUCCUAUCAAAAGUGAAAGCACUAAUGUGGAGGUAUUUGGAUGGGAGGAAUUUGAGAGAGGUG	miR-9465
Tru-miR1134	AAUAACAACAAGAAGAAG	18	1	0	98.4834	0	far-miR1134	ACGGCAAUCCCAGCUUCAACGGGCCGGUGCCAGGCGUGCCUCCCGGCGAUGCCCAUCGGUCGCCGACGCCUCCUAGCACGCCAGCUGGCUCACAAGGUGUCUCUCCCGGCGGCGACAACAACAACAAGAAGAAGAGAUCAGGUCUGGUGCUGGCUACUACCAUCCCGGUCUCAGUCAGUGUGGUGGCGCUCAUCUCGCUGGGUGCCGUGCUGCUCUUCCGCAAGAAAAACAACGGGUCCG
Tru-miR-1260	AUCCCACCGCUGCUACCA	18	4	41	393.933	16935.2	cgr-miR-1260	ACUUGGGAAAUCCCACCGCUGCCACCAAAUAAAGUGAAACACAGUAAAUGGGGAUCGCUAUGGAGUCAAAGCAAGUUUGA
Tru-miR-1281	UCGCCUCCUCCUCUCCCUC	19	0	26	0	10739.4	hsa-miR-1281	AGGGGGCACCGGGAGGAGGUGAGUGUCUCUUGUCGCCUCCUCCUCUCCCCCCUU
Tru-miR-1386	AUCCUGGCUGGCUCGCCA	18	0	1	0	413.052	oan-miR-1386	AGGUUCCGGCCAGAGUGGGCUCCUGGCUGGCUCGCCAGACUUCUCCAUCACCGUGGAUGGCACGACCAUCCUUCCCGUCCCGCAGGCCCGCAAUCU
Tru-miR-1400-3p	UCCUACUCCAAUCCAUCC	18	0	1	0	413.052	oan-miR-1400-3p	UGGCCCAAAGACAUGGGCGCAUGAACAGGGAUGGACAGGGUAUGGGAGGAGACUGCAUUCUUUCUGCUCAUCCCACUCCAAUCCAUCCAUGUCCCCGUUCCUACACCCCA
Tru-miR-1691	UGAGCUGGGCCUGCAGUG	18	0	1	0	413.052	gga-miR-1691	UCAGCUGCCGGGUGGCUGUGUGCCUGGAGCAGCCAGAGCUUUUGAAGUAGCUCAGCUGACCUGGGCCUGCAGUGCCCCCCAGAAGCGCUGG
Tru-miR-1737	GCAGCACUGCUGCGCUUGG	19	0	1	0	413.052	gga-miR-1737	CCUGCUGCUGCUGCAGCACUGCUGCGCUCGGUGUCCCACUGCCCCUCAGCAGCACCGUCCCGGGCUCCGCUCUGUGCUGUGAGCAGCAGGAGG
Tru-miR1875	AGUGAAGUGCAACAGAUA	18	0	1	0	413.052	osa-miR1875	GCUGUCCAUUUUCAUUGCACUUUGCUCCAUUGUGGUAUUGACAUUCUGCAAGAACGAGUCCCAGUAUCAAGUCACUGUUACGGUGUUGUUGGUACCAUUGAUUAACAUAACACUUGACGGCCAUACUUGGUCAUGUUGUAUGUUAUCAGCUUCACAGAGGUACAUGUGGCACUUUAACAGUUAUUUGAUACAGUGACUAGGCUGCAGUUGAGCGAAACCACAAUGGAGUGAAGUGCAACAGAAAUGAACAUU
Tru-miR-1895	CCGAGGAAGACGAGGAGGA	19	10	0	984.834	0	mmu-miR-1895	CCCACACCUUUUCCUCUUCUUCUUGGCCGGGUUGGCUCCGCCAGCUCCCCCCGAGGAGGACGAGGAGGAGGAGGAAUGA
Tru-miR-1999	UAUGUAGCCAAACUUUGGG	19	2	0	196.967	0	cte-miR-1999	UAUGCCAUCGGAGGCGGGCUUAAUCUUUGGCUAAAUAGUGAACACAAUUCAAGCCUAUGUAGCCAAAGUUUGGGUCCGUCUCUAUGGCUAC
Tru-miR2102-3p	GCGGUUCCGGUGGCGUCC	18	0	1	0	413.052	osa-miR2102-3p	CCGAUGGUAGGGCAAGCCGCCGCCGCCACCACCACCGCUGCCAUGCGGAUGACAAACUUCUAGCUCUUCGGAUCCAUGGUGCCGGUUCCGGUGGCGUCCAUGGCGACGG
Tru-miR-2127	GGGAGGGGAGGGAGGGAG	18	0	2	0	826.105	gga-miR-2127	CCUCCUUGUCCCGGCUCGUCCCCGCUUCCUCCCUUUGUCUGCGGCCGCCGAACAGGCCGUGUGGCGGCCGGGAGGGGAGGGAGGGCGGGCGAGAGGCAGGGAGG
Tru-miR-2467-3p	GCAGAGGCAGAGAGGAUC	18	1	0	98.4834	0	hsa-miR-2467-3p	GGACAGGCACCUGAGGCUCUGUUAGCCUUGGCUCUGGGUCCUGCUCCUUAGAGCAGAGGCAGAGAGGCUCAGGGUCUGUCU
Tru-miR-2478	AUCCCACUUUUGACACCA	18	0	2	0	826.105	bta-miR-2478	GUUGGGGGUCGGUGGUGAGCAAGCAGAGACUACAUAGGUUGCCUUGUAUCCCACUUCUGACACCAUGUAUUGUCAAC
Tru-miR-2491-3p	AACAACAGCAACAACAGCAGCAGC	24	0	1	0	413.052	dme-miR-2491-3p	CGCGAACCACUUUGUGCCGCUGUUGCCUUUGCAGUUGCUGUUUUCCAUGUUGCUACUGCGGCCAAUUGUUGCGCAUCAGCAACAUCAACAACAUCAACAACAGCAGCAGCAACUGCAGUAGCAGCACUCGUGAUUCACUUUCGA
Tru-miR-2898	UGGUGGAGAUGCCGGGAA	18	0	13	0	5369.68	bta-miR-2898	GGUUUAAUGCUCUGCUGUCAGCGCUUUGAAAUUCUUACUAAUCUUUUUUUGGUGGAGAUGCCGGGGACGUAAUAAUU
Tru-miR-2962-3p	CCUGCCUCUCUUCUCCCAUU	20	1	0	98.4834	0	tgu-miR-2962-3p	GCCCUGGGAAGGGGAGGAGCGAGGAAGGGGAUGGGAUGGGCUAACCAGGGUCCAUCCCCUGCCUCUCUUCUCCCUUUCCUGGGGC
Tru-miR-3141-1	AGAGGGCGGGUGGAGGGG	18	0	5	0	2065.26	bta-miR-3141	CCGCCCCCGUCUCCACCCCGCCCCCCGGAGCCGCUGAGUGGCGGCAGCGGCCCCAGGACCGGGUUUCCUCAGACAAGAGGGCGGGUGGAGGAGGAAGCGG
Tru-miR-3141-2	UGAGGGCGGGUGGAGGGG	18	0	2	0	826.105	hsa-miR-3141	UCACCCGGUGAGGGCGGGUGGAGGAGGAGGGUCCCCACCAUCAGCCUUCACUGGGACGGGA
Tru-miR-3208	AGGAAAGAGAGAGAGAGAGA	20	1	1	98.4834	413.052	bmo-miR-3208	CGGGUGUCACGUCGAGGAAAGAGAGAGAGAUAGAGAGGUACUACGGGUGUCAUUUUUAUUUGUUCUUUUUUAUUGCUUAGAUGGGGGACGAGCUCA
Tru-miR-3210	GCCCCUGCUCACCCAGCU	18	1	0	98.4834	0	bmo-miR-3210	GUGGCUGCUCUUGAACUGUUAGGGUUGCAUCAGAGGCGCUUGGGCAACUAUCAGGAAAUUCACUCACUCCUCCUGACUAAGCCCCUGCUCACCCACCUGUCUUGGAGAUGCCGA
Tru-miR-3397	UUAGGCUGAAUAUCUCGGGAGA	22	38	67	3742.37	27674.5	bmo-miR-3397	GGAUCUUCUACCCCGCAGUUAGGCUGAAUAUCUCGGUAGAAUCAGUCAGAAUGCAAUUGUUUGAAAGUUGGAUGAUGUGAUAUAUUGUGAUAUUUGUACAAGCAAACUCA
Tru-miR3518	GUGACCUUUCGGGAUAUU	18	0	1	0	413.052	ahy-miR3518	GCUAAGCGACAAUAAUUUGAGAGAUAAUAUGUAACGAGUAUCACCAAAUGUCACUCUUUUAGAUUUGUCUUAUUAGUUAAGGAGUUGCAACUUAUGAAGUAAAGGAUAAAUUAAAAGAGUGACCUUUGGGGAUAUUCGUGGCUCAUUACUUCUCAAAUUA
Tru-miR-3620-5p	UGGGUUGGGCUGGGCUGGGC	20	1	0	98.4834	0	hsa-miR-3620-5p	GUGAGGUGGGGGCCAGCAGGGAGUGGGCUGGGCUGGGCUGGGCCAAGGUACAAGGCCUCACCCUGCAUCCCGCACCCAG
Tru-miR-3740	AAAAGGAUGACGAGGAUGA	19	1	0	98.4834	0	ame-miR-3740	UUUCAGAGUUGAAAAGAGGAAAAGGAUGACGAGGAUUAAUUUGAGGAUGUCCAAUUCAUAGUCCAUCAUUUCCUUUUUUUUUUUGUUAUCGAUGAU
Tru-miR-3776	GGGAGGGAGAGAGAAGCG	18	0	1	0	413.052	ame-miR-3776	CGGUGCGUGAAGGGGCAGGAGGAGGGGGGGAGAGAGAAGCGUUGUACGAGCGUAUUUUGCCCGUUUUUCGGCCACGUUCCUAUCGAUUCGCGAACCA
Tru-miR-3829-5p	CACAGAGUUCCUCGAUGC	18	1	0	98.4834	0	tca-miR-3829-5p	GUUCAAUCAGCAGCAUACAGAGUUCCUCGAUGCCGUUUCUUCGAGUGGAUUGACUUGGUUUCAAGGAACCCUAAAUGCUGCUGGUGAUUA
Tru-miR-3870-5p	CAGAAGAGGAAAAAGAGC	18	1	0	98.4834	0	tca-miR-3870-5p	GCCAAUUCGAGGCACAAGAGGAAAAAGAGCGCAAAAUACACAACUUUGGCGGAGCUCGAGCCACAAGUGCCCGGAAUAUU
Tru-miR3946	GAAAGAGCAGAGAGCACAA	19	1	0	98.4834	0	csi-miR3946	AUAAAGAUGAUGAUGACAAUGAAUUUUGUAGAGAAAGAGAAGAGAGCACAAACUUUUUGCUGAAAGUAGCUUUGAUUCGAUGUGUAUCGGUUCAUAGAUAAUGAGUUUUCAAGUCUAUUUUAAUAGAAUACUAAAAGUUAGCUCUAAAAAUC
Tru-miR3951	GAUAAAGAUGAGAGAAAA	18	0	1	0	413.052	csi-miR3951	CAUAAGAGGAGUGCUUGGCAUAGAUAAAGAUGAGAGAAAAAUAUGAGAGAAGGACGAGAGAAAUUUGUUCCCUCUCCACCCACCCACUCUCUCUUCUCUUUUCUUCUUUUUCUCUUAUCGUUAUCUGUGCUUAGCAUUUUUCUUCGAU
Tru-miR-3968	CGAAUCCCACUCCUGACA	18	0	5	0	2065.26	mmu-miR-3968	ACGCCGAGCGUGUGGUGGUAGGAUCCGUGUAGCACCGUCUGUGUGUUGUUGUGCCACACAGAGAACUUGAGCGAAUCCCACUCCAGACACCAUGAGUAGG
Tru-miR-3976	GCAGGAAGAUUAAAGUCA	18	0	5	0	2065.26	hsa-miR-3976	UGAGGGAUAUAGAGAGCAGGAAGAUUAAUGUCAUAUUGGAGUUGGACUGCAGGGCUUCCUUUACACAAUAAAUAUUGUAUGAAGUGCUGAUGUAACCUUUACUGCAGCAUGACAUGGGAUUUGGCUGUUUUUAUGGCUC
Tru-miR-4307	UUUUUUCCUGUUUGCUUC	18	0	1	0	413.052	hsa-miR-4307	UCAGAAGAAAAAACAGGAGAUAAAGUUUGUGAUAAUGUUUGUCUAUAUAGUUAUGAAUGUUUUUUCCUGUUUCCUUCAGGGCCA
Tru-miR-4459	GGGCGGAGGAGGUGGAGGU	19	1	0	98.4834	0	hsa-miR-4459	ACCCAGGAGGCGGAGGAGGUGGAGGUUGCAGUGAGCCAAGAUCGUGGCACUGACUCCAGCCUGGGG
Tru-miR-4763-3p	GCUGGUGCUGGGCGAGGG	18	1	0	98.4834	0	hsa-miR-4763-3p	CCUGUCCCUCCUGCCCUGCGCCUGCCCAGCCCUCCUGCUCUGGUGACUGAGGACCGCCAGGCAGGGGCUGGUGCUGGGCGGGGGGCGGCGGG
Tru-miR-4968-3p	AGCAGCAGCAGCAGCAGCAGAA	22	8	13	787.867	5369.68	dme-miR-4968-3p	UUUUCCUCAGAGCCGCGACUGCUGGCGUGUUAUUGUUGCUGUUGCAGCUAGCUGCCACGGUUUGUUGCUUCACUGAUUACGCGCAAUGCAGCAACAGCAGCAGCAGCAGAAGCAACAGCAACUAACUGCAGAGGAGCAAUAGCAGCUGAGAGUUC
Tru-miR-5100	GGUUCGAAUCCCAGCGGUG	19	0	48	0	19826.5	mmu-miR-5100	GUGGGAGGGAGGACUUGGGAACUGAAGAGCAGAGUUCGAAUCCCAGCGGUGCCUCUUCCCGACU
Tru-miR5658	GAUGAUGAUGAGGAUGAUGA	20	1	5	98.4834	2065.26	ath-miR5658	AGAUGAUGAUGAUGAUGAUGAAACAGAAUCAGUAAGAAGCUUCUUCUUCUUAGGAGGAGGAGGAAGAUUGGUUUCAUCAUCAUCACCAGUUGAA
Tru-miR-5869	CCUCUUCUUCUUCCUCCU	18	1	0	98.4834	0	bma-miR-5869	UUUUGAGGUGAAAGAAGAGGCGAUGAAGUGGAGGGACGUGGAGCGGUGAAAAAACUAGUUUCCGCUCCUCUUCUUCAUCCUCCUAAUUCACUGUCAUCCCAGC
Tru-miR6229-3p	GGGUUUUUCUCCCCGGGU	18	0	1	0	413.052	sbi-miR6229-3p	UGUUAAUUCUCACUUGGGCGACGGAAAGGCCACCGUGUAUGGAUGGGGGUGGGGGUUCGGGGUUUUUCUCGCCGGGUGAGAAGGCA
Tru-miR-64a-5p	ACUGUUCCGUAGCAUGACC	19	0	1	0	413.052	crm-miR-64a-5p	CAGAAGGCCUCGCCGAAUAUGACACUGUUGCGUAGCAUGACCAAUGAGACUCUACAAAAGAGUGAAUGGAUCUGACUACGCUCAGUGGAAUACCCGGCGAGUGCCUUCU
Tru-miR-6612-5p	CACAGGGCACCAUCAUGC	18	1	0	98.4834	0	gga-miR-6612-5p	AUGUUGGUGCAUACACAUCACCACAGGGCACCACCAUGCUGUGUGUGCGUUCGUAUCACCAUGAGGUGUCACUGUGUUGGUGCAUACAUACAAUCCUGAUGGGGCGCCAC
Tru-miR-6728-5p	UGGUAGGACCAAAGGGGC	18	1	0	98.4834	0	hsa-miR-6728-5p	CUAGAUUGGGAUGGUAGGACCAGAGGGGCUUACUGCCCUGUGGGGCUCUCUGGACCCAGUGCCAUGCUUCUCUGCUCUGCUCUCCCCAG
Tru-miR-6749-3p	CUCCUCUCCUGCCUGGCCC	19	0	1	0	413.052	hsa-miR-6749-3p	GGCCCUCGGGCCUGGGGUUGGGGGAGCUCUGUCCUGUCUCACUCAUUGCUCCUCCCCUGCCUGGCCCAG
Tru-miR-6754-3p	CUCUUCACCUGCCUCUGGC	19	1	0	98.4834	0	hsa-miR-6754-3p	GGCUGCCAGGGAGGCUGGUUUGGAGGAGUCUGGUGGCCUGUUCUCUUCACCUGCCUCUGCCUGCAG
Tru-miR-6755-3p	UGUCAUGGUUUUUCCCUA	18	0	1	0	413.052	hsa-miR-6755-3p	UGUUUUAGGGUAGACACUGACAACGUUAUGUGUGGUCUUUAACCUGUUGUCAUGUUUUUUCCCUAG
Tru-miR-6800-3p	UCCUCUCCUGGCAUCGCCC	19	1	0	98.4834	0	hsa-miR-6800-3p	ACCUGUAGGUGACAGUCAGGGGCGGGGUGUGGUGGGGCUGGGGCUGGCCCCCUCCUCACACCUCUCCUGGCAUCGCCCCCAG
Tru-miR-6830-3p	UGUCUUUCUUCUCUCCGUUG	20	1	1	98.4834	413.052	hsa-miR-6830-3p	GUGCCCCAAGGAAGGAGGCUGGACAUCCCUCAUCUGUUUCUCACUGGUGUCUUUCUUCUCUCCCUUGCAG
Tru-miR-6837-5p	GGACCAGGGCCAACAGGG	18	1	0	98.4834	0	hsa-miR-6837-5p	GUGGGACCAGGGCCAGCAGGGAAUGUCAGGGCCACCCCUGACCUUCACUGUGACUCUGCUGCAG
Tru-miR-6878-5p	GGAGAAAGCGAGAAGCUG	18	1	0	98.4834	0	hsa-miR-6878-5p	AUGAGAGGGAGAAAGCUAGAAGCUGAAGAUUCUGAAAAUCACUAACUGGCCUCUUCUUUCUCCUAG
Tru-miR-6883-5p	AUGGAGGGUGUGGUAUGGA	19	1	0	98.4834	0	hsa-miR-6883-5p	CAGACAGGGAGGGUGUGGUAUGGAUGUGUUGACCCCUGAAGUGGUUCUGAUGACCUUUCCCUAUCUCACUCUCCUCAG
Tru-miR-6938-5p	UGGAGCGAGCUCCAGAGAG	19	1	0	98.4834	0	mmu-miR-6938-5p	AGUGUUUGGAGCUAGCUCCAGAGAGAGUGAAGUCAUGCUUGUCAUCUGGGGCUGUCUCCUUAG
Tru-miR-6941-5p	CUGGGGGACUGACGGGUC	18	0	1	0	413.052	mmu-miR-6941-5p	GCACCCCUGGGGGACUGACGGGUAGCUGCUGCCGCCAGCUAACUCGGCUGCUCCCAAAG
Tru-miR-6981-5p	GAGGAGGAAGAGGCUGAAGG	20	3	0	295.45	0	mmu-miR-6981-5p	GUGAGGAGAAGGAAGAGGCUGAAGGCUGGGCUUCUGGUGCUUCUGGGGUUCAGCCACACACCCACCCCCAGUGCCACCCAGGCCGACCAGUGCCAACAGCCUACUGUCUCCUCAG
Tru-miR-7019-5p	GAUCUGGGAUGGGCUGUC	18	0	1	0	413.052	mmu-miR-7019-5p	AGGGGAUCUGGGAGGGGCUGUCAGGAGUACAGGCCGACUGCACCGCUCACCUUGGCCGCCUCUCUGCAG
Tru-miR7736-3p	UAUCUGAUGGUAAAGGGG	18	1	0	98.4834	0	bdi-miR7736-3p	AAGUCUAAUUCUGACAAGUCAUCUUUACUAUCUGGGAUGUCACAAAAAUCAACAUCCAAUGAUAAUGGACAAGUCAUCCUUACUACCAAGGAUGUGACAAGUCCAUUAUCGUUGGAUGUUGAUUCUCGUGACAUAUCUGAUGGUAAAGGUGACUUGACA
Tru-miR7766-5p	CCAAUUGGGCCAGUCGGCC	19	1	1	98.4834	413.052	bdi-miR7766-5p	CCUGGCCGAAACCAACUGGGCCAGUCGGCCUGGGCUAAACCAACUGGGCUUUAGUCGGCUUGGGCCAGGCCGACUGCCUAGUGGGGGCCCCGCGGGCUGAGCAGGCGACCUGGCCGAGGCUGACUGGGACUAAGCGGCUUGGGUCAGG
Tru-miR8006-5p	UGGACGACAUGGGCACCA	18	1	0	98.4834	0	stu-miR8006-5p	UAGUUUUUGGACGACAGGGGCACCAAUGUCCCAAAAGUAUGACGGAGGGUAUCUGCAUACCAUUUACGAUAGUUCGGGGGUAUAUUUAUCCUUUUUCCUAUUAUUAUUUUAUAAAGGGAAAAAGGACAAAUAUACCCUUAAACUAUCAUAAAUGGUAUGUAGAUACCCUCUGUCAUACUUUUGAGACAUUGGUGCCCUGCCGUCCAAAAAAUAGA
Tru-miR-8335-3p	UGUUGUUGUUGUUGUUGU	18	0	2	0	826.105	ppc-miR-8335-3p	GGACAUCAAGACGCCUCAGGCACAUUUAUCAUGUUGUUGUUGUUGUUUUGCCUCUAG
Tru-miR-8402-5p	AUUCAGCAAUACAAAGGCAU	20	1	0	98.4834	0	str-miR-8402-5p	UCAAAAAUUCAGCAAUACAAAAGCAUGUAUAUCAGACAGCUUUUGAUUGCGAAUUUUUGUAA
Tru-miR-8485	CACACACACACACACACAC	19	0	3	0	1239.16	hsa-miR-8485	UCUGUGAUAUACGUGUGUGUGUGUGUGUAUAUAGCAUAUGUGUAUACAUACACACACACACACACACACACACACACACACACACACGUAU
Tru-miR854	UGAGGAGAGUGAGGAGGAGGA	21	1	0	98.4834	0	cme-miR854	AAUCAGUGGAGAUGAGGAUAGUGAGGAGGAGGAAGACACAGGAAUGGGGGAAGUCGAUGUUGAGAAUGCAGGUCCUGGGAUCACUGAGUAAUGAUUGUUGUAGGAAUUUUGUAGGAACAGAGAAAAAGGUUUUCACUUUAAGAGACUGACACAUACUUGAGUUAUUACAGUUGGGGAAAUUAACAUGUCUGUAUUGUGCUCUCAUUCUUUCUCUUGAUAUCAAAUGAUAAAAGCUUAUGUGGUUCUCUUUUCGAGUGUAUUUUUGCUAUUGUCCAAAUCAUUUUCCUCCUAAAGUGAUUUUGUAAUGGAAAUAAGUCAUUUUUUUAAAAAAGGAAAUCUAAAAUCAUUCUAAAAUUUUAAAGAAUCGCUUGGUAGUUGCAAAUGCAGUGGUUAAACUCA…
Tru-miR8577	GAUGAUGAUGAUGAUGAUGAU	21	0	5	0	2065.26	atr-miR8577	UCAUGUAUCUGACCCCAAAUAGUUGGGAAAAGGCUCAGAUGAUGAUGAUGAUGAUGAUCAUCAUCAUCAUCAUCUGAGCCUUAUCCCAACUAUUUGAGAUCAGAUACAUGA
Tru-miR-9094	GCCGUGUCCUUUCUCUGCCU	20	1	0	98.4834	0	eca-miR-9094	CGUGGAAAAAGAGCAGGUGACACGGCAGGAGCAAAGACCUGGAGGCAGGGUGGGCGGGUUGAGGGUCUGUGGGCUUGGCCUCACCCGUGUCCUUUCUCUGCCUAGGACCUAUACUGCCCCUGUACCCCACCCAAGCCAUGGGCCC
Tru-miR-9218	UUAUUGAAGAACAAAGACAGA	21	0	1	0	413.052	efu-miR-9218	AGCAGACCCUGUGGGGAGGUUUUUUGUUUUUUUAGCAAAGGUGGAAAUUUAUUGAAGAACAAGGACAGACUCCCACGUGGGGAGG
Tru-miR-9277	GGAUCCUGCCGACUACGC	18	0	2	0	826.105	efu-miR-9277	GGCAGCGGUUGGAGUCUUGUAGUCGUGGCCGAGUGGUUAAGGCGAUGGACUUGAAAUCCAUUGGGGUCUCCCCGCGCAGGUUCGAAUCCUGCCGACUACGCAGUUACGCUUUUUCUUCCCCAGUACUCCCUUCAUCUGCUG
Tru-miR-9331	GACCAGGCUGUUGCUGUU	18	0	1	0	413.052	efu-miR-9331	GGCUCCAAAAAGCACAAGUGGGAGCUGGCUCCGGACCAGGCUGUUGUUGUUCUCAACGUGGUCCGCCGCGGAGCCAUAAAAGGGAACAGCGGCAGCCUCCCCGGCGGAGCGCAGCGCGCACGCUCAGAGAGCGCU
Tru-miR-9337	UGUGGAGGCUGGGGAAAG	18	1	0	98.4834	0	efu-miR-9337	AGGGCUAAACUGAGGCUUGGGGUUCCUCAGAUUCCUCCUGAUCACAGAUGGGCUCUUGUUGGCUCCAAGGGCUUGGUUUGGAGGCUGGGGAAAGAGGGCCCAGACAGUUACUUGUAGGAAUGUGG
Tru-miR9656-3p	UCGAGACUCUGAACAACGG	19	0	1	0	413.052	tae-miR9656-3p	CCAUGGCUGCGACAGGCACCAUUGUUCAGUGUUUCGAAGGAAUAAUACCGUUGCUGGGUUUGGAGGACUGUUUUAACGGUAUUAUCUGCUUCGAGACUCUGAACAGCGGUGCCAUAGAAGCUACUGCCC
Tru-miR-9891	UCUUCGUCCUCGUCGUCGUC	20	1	1	98.4834	413.052	ame-miR-9891	UGCGUGGCGGCGGCGGCGGCGGCCUGGCCGAUGGUGGACCACCCUCGGCUUCGUCCUCGUCGUCGUCGACGAUGC
Tru-miR-m01-1	AGGAGAAUAACUUCGAAC	18	1	0	98.4834	0	mcmv-miR-m01-1	CAAGAGGAGAAUAACGUCGAACGGUGAUUAAUCAUAGUUCUGUCAGACUUUAUUCUCUUCUCU
Tru-miR-rR1-5	CCCCGGAACCCAAAGACU	18	0	1	0	413.052	rrv-miR-rR1-5	CAUCGUAACGCCCCCGGAACCCAAAGACACGUGCCCGUGGUCUUAAGAUCGGGCGUGUUCUUUGGAUUCCGUCUCGUUACGAUG
Tru-miR-UL148D	CUCCCCUUCUUCACCUCC	18	0	1	0	413.052	hcmv-miR-UL148D	AGCAGGUGAGGUUGGGGCGGACAACGUGUUGCGGAUUGUGGCGAGAACGUCGUCCUCCCCUUCUUCACCGCC
Tru-miR8043	AUAUAAUUGGUCUUUGGC	18	0	1	0	413.052	stu-miR8043	CCAAAGUCCGAUUAUAUCAACUUUUACUUUUUUUCUUUUUAGAAUAAAUAAGUGGAAAUUAUCCAUUUCCCACUUAUUUAUUCUAAAAAGAAAAAAGUAAAAGUUGAUAUAAUUGGACUUUGGCC
Tru-miR-125a	UCCUUGAGACCCUUUAAC	18	0	1	0	413.052	ggo-miR-125a	CCAUGUUGCCAGUCUCUAGGUCCCUGAGACCCUUUAACCUGUGAGGACAUCCAGGGUCACAGGUGAGGUUCUUGGGAGCCUGGUGUCUGGCCCAACCACACACCUGGG
Tru-miR-1175-3p	UGAGAUUAUCUUUUCUUC	18	0	1	0	413.052	str-miR-1175-3p	CGGUGAAGAAGAGAAUCUGACUUAGAAUAUGAAUCAAGUGAGAUUCUCUUUUCUUCAUUC
Tru-miR-1626-3p	CUGGCAGUUGCCCUGGAC	18	0	1	0	413.052	gga-miR-1626-3p	AGUGUGUUGAUGCCAUUUCCAUGGCAGACUUUCUAGGCUGAAGAUUUCUGAAAUCUCUGGAAGUUGCCCUGGACGUGGUAUUCAAUGCCU
Tru-miR-2370-3p	UCAACUUUCCUUUCUCCA	18	0	1	0	413.052	bta-miR-2370-3p	AAUAGGGAUUGUGGGAAAAUGAAAGUUGGUUAUGACCCUCCUCCCCAUAAGCAACUUUCCUUUCUCCACCUUCCUUAUU
Tru-miR-3113-3p	GUCCUGGUCCUGGUCCUGGUCCU	23	8	0	787.867	0	mmu-miR-3113-3p	GGCCCUGGCCCGGGUCCUGGCCCUGGUCCGGGUCCUGGCCCUGGUCCUGGCCCUGGUCCUGGUCCUGGCCCUGGCC
Tru-miR-3523	CGCAGCGCCUCGUCCUCG	18	1	0	98.4834	0	gga-miR-3523	GCCGAGCCGAACGGAGCCGAGCGGCGGGGCCAUGGUGAACCUGCGGGUGUGUGCGCUGGAGUGCGAGGCGCUGCGGGGGCUGCUGCAGGAGCGCGCCGCGCAGUGCCUCGUCCUCGACUGCCGCUCCUUCUUCUCCUUCAACGCCGCGCACAUCCGCGGCUCCUGC
Tru-miR-4107-5p	UAAUUGAUUGCUGGUAUU	18	0	3	0	1239.16	cin-miR-4107-5p	AUAUCUAAUUGAUUGUUGGUAUUAUAAAGUAUUUAAGAUGAUACAUACCAUGUAACACCAUGCUGCAACGUGAUGU
Tru-miR-5612-5p	UUGUUGUAUAUAGAUGGU	18	0	1	0	413.052	cin-miR-5612-5p	AGUCAGUUGUUGUUGUAUAUAGAUGUUUUUAAGUUCUAUACAUCACCAGUUGUCUCAU
Tru-miR-5625-3p	UUCAAGUGGUCUCUCGUGCCC	21	1	0	98.4834	0	mmu-miR-5625-3p	CCCGGAAGUUCUUGAGUAGGAGACUCCACAUCCCGGGUGACCCGGGUUGGAGCUGCUGAUUCAAGUGGUCUCUCGUGUCC
Tru-miR-6670-5p	UGAUGAUAUAUAUUCUGA	18	0	1	0	413.052	gga-miR-6670-5p	GAUGUGUUUGUCUUGAUUAGUGGAAUGAUGAUCUAUAUUCUGAGUUAAUUUUUCUUAGUUGUGUAGAUGCGUAUAUUUCAUAAGGUACAAAGAUGAGUUUUUCAUUGAAU
Tru-miR-8227-5p	AACCCCGUGCAAUUUCCA	18	0	1	0	413.052	ppc-miR-8227-5p	UGGUAACCGCGUGCAAUUUCCAAACUAAUGCGAAAUUGCACUCGGGUACCCAGC
Tru-miR-9189e	UGGGAAUUGAACCCAUGG	18	0	1	0	413.052	efu-miR-9189e	GAGAGAAACAUCCAUCGGCUGCAUGUGUCCUGACUGGGAAUUGAACCCAUGACCUCUUGGUUCAUGGGUUGAUGCUCAGCCACAGAGUCACACCGGCUGUAGGACCUUACUCUUUACAGCUUC
Tru-miR-B2RC	UGGGAGCGGAGAGACGGG	18	1	0	98.4834	0	hbv-miR-B2RC	GCCCGCCGUCUCUCGUUCCCGGCCGUGCGGUCGAGCCGCGGCCCCUGGGCGCGGAGAGACGGGCGCGGG
Tru-miR-rR1-1-5p	CUUUGGCCGGCCGGCGUC	18	1	0	98.4834	0	rrv-miR-rR1-1-5p	GGGUCAGACCCCGCGAUCGCACCUUUGGCCGGCCGGCCUCUGCCCGGCCACCGAGGAUGCGGUCAAUGGGUCGAACCC
