# Supplementary material for: Integrated microRNA and mRNA analysis in the pathogenic filamentous fungus Trichophyton rubrum
Source: BMC Genomics. 2018 Dec 14;19:933. doi: 10.1186/s12864-018-5316-3 (PMC6295003; doi:10.1186/s12864-018-5316-3)
Supplement: Supplementary file 4 — Table S3. GO classification and KEGG enrichment of the target genes. (XLSX 97 kb) [file 12864_2018_5316_MOESM4_ESM.xlsx]

## Sheet: Table S3A
Table S3. GO classification and KEGG enrichment of the target genes.
Table S3A. GO classification of the target genes.
Ontoloty	GO Terms	Number of gene	Gene ID
biological_process	biological adhesion	4	TERG_05503;TERG_06242;TERG_06393;TERG_07367
	biological phase	1	TERG_05752
	biological regulation	648	TERG_00009;TERG_00012;TERG_00015;TERG_00018;TERG_00019;TERG_00024;TERG_00110;TERG_00118;TERG_00130;TERG_00139;TERG_00146;TERG_00153;TERG_00166;TERG_00174;TERG_00177;TERG_00207;TERG_00218;TERG_00220;TERG_00253;TERG_00256;TERG_00258;TERG_00268;TERG_00272;TERG_00276;TERG_00279;TERG_00281;TERG_00289;TERG_00302;TERG_00308;TERG_00315;TERG_00320;TERG_00351;TERG_00359;TERG_00381;TERG_00393;TERG_00415;TER…
	cellular component organization or biogenesis	639	TERG_00002;TERG_00009;TERG_00012;TERG_00018;TERG_00019;TERG_00123;TERG_00146;TERG_00153;TERG_00174;TERG_00177;TERG_00181;TERG_00184;TERG_00192;TERG_00207;TERG_00220;TERG_00237;TERG_00249;TERG_00253;TERG_00256;TERG_00258;TERG_00276;TERG_00279;TERG_00302;TERG_00315;TERG_00351;TERG_00367;TERG_00437;TERG_00445;TERG_00492;TERG_00534;TERG_00541;TERG_00551;TERG_00557;TERG_00559;TERG_00572;TERG_00583;TER…
	cellular process	2113	TERG_00002;TERG_00008;TERG_00009;TERG_00012;TERG_00018;TERG_00019;TERG_00021;TERG_00024;TERG_00032;TERG_00033;TERG_00034;TERG_00051;TERG_00058;TERG_00063;TERG_00069;TERG_00070;TERG_00083;TERG_00089;TERG_00092;TERG_00098;TERG_00102;TERG_00110;TERG_00118;TERG_00119;TERG_00123;TERG_00130;TERG_00131;TERG_00139;TERG_00140;TERG_00141;TERG_00142;TERG_00146;TERG_00153;TERG_00155;TERG_00163;TERG_00166;TER…
	detoxification	15	TERG_00679;TERG_01252;TERG_01463;TERG_01464;TERG_03933;TERG_04335;TERG_04937;TERG_05504;TERG_05849;TERG_06757;TERG_07262;TERG_07507;TERG_08208;TERG_08969;TERG_12001
	developmental process	58	TERG_00021;TERG_00153;TERG_00258;TERG_00302;TERG_00551;TERG_00759;TERG_00848;TERG_01041;TERG_01078;TERG_01403;TERG_01407;TERG_01777;TERG_01997;TERG_02064;TERG_02472;TERG_02515;TERG_02791;TERG_02793;TERG_02855;TERG_02888;TERG_02907;TERG_02930;TERG_03041;TERG_03289;TERG_03348;TERG_03350;TERG_03685;TERG_03874;TERG_03902;TERG_04058;TERG_04061;TERG_04084;TERG_04185;TERG_04413;TERG_04459;TERG_04602;TER…
	growth	25	TERG_00541;TERG_00759;TERG_01816;TERG_01997;TERG_02515;TERG_02828;TERG_02853;TERG_02907;TERG_03445;TERG_03874;TERG_04058;TERG_04459;TERG_04618;TERG_04877;TERG_05380;TERG_05503;TERG_06684;TERG_07208;TERG_07277;TERG_07348;TERG_07367;TERG_07854;TERG_08271;TERG_12251;TERG_12252
	localization	628	TERG_00008;TERG_00018;TERG_00019;TERG_00032;TERG_00098;TERG_00135;TERG_00141;TERG_00142;TERG_00146;TERG_00153;TERG_00163;TERG_00174;TERG_00177;TERG_00215;TERG_00220;TERG_00253;TERG_00258;TERG_00269;TERG_00279;TERG_00286;TERG_00289;TERG_00315;TERG_00331;TERG_00348;TERG_00402;TERG_00476;TERG_00488;TERG_00494;TERG_00534;TERG_00535;TERG_00541;TERG_00551;TERG_00552;TERG_00553;TERG_00557;TERG_00558;TER…
	metabolic process	2110	TERG_00004;TERG_00009;TERG_00012;TERG_00015;TERG_00026;TERG_00033;TERG_00034;TERG_00038;TERG_00058;TERG_00061;TERG_00063;TERG_00069;TERG_00070;TERG_00073;TERG_00076;TERG_00083;TERG_00089;TERG_00091;TERG_00092;TERG_00093;TERG_00096;TERG_00102;TERG_00110;TERG_00118;TERG_00119;TERG_00123;TERG_00130;TERG_00131;TERG_00135;TERG_00139;TERG_00140;TERG_00155;TERG_00158;TERG_00166;TERG_00170;TERG_00174;TER…
	multi-organism process	82	TERG_00021;TERG_00174;TERG_00315;TERG_00381;TERG_00456;TERG_00541;TERG_00551;TERG_00578;TERG_00588;TERG_00876;TERG_00877;TERG_01024;TERG_01078;TERG_01134;TERG_01406;TERG_01407;TERG_01483;TERG_01617;TERG_01897;TERG_01997;TERG_02315;TERG_02515;TERG_02536;TERG_02791;TERG_02864;TERG_02888;TERG_02981;TERG_02990;TERG_03018;TERG_03041;TERG_03043;TERG_03054;TERG_03624;TERG_03681;TERG_03682;TERG_03685;TER…
	multicellular organismal process	1	TERG_04946
	negative regulation of biological process	172	TERG_00012;TERG_00110;TERG_00177;TERG_00253;TERG_00279;TERG_00315;TERG_00320;TERG_00351;TERG_00381;TERG_00415;TERG_00445;TERG_00492;TERG_00559;TERG_00572;TERG_00586;TERG_00588;TERG_00595;TERG_00606;TERG_00689;TERG_00796;TERG_00876;TERG_00877;TERG_00906;TERG_00960;TERG_01086;TERG_01199;TERG_01322;TERG_01333;TERG_01407;TERG_01455;TERG_01483;TERG_01508;TERG_01516;TERG_01718;TERG_01997;TERG_02107;TER…
	positive regulation of biological process	201	TERG_00015;TERG_00153;TERG_00174;TERG_00177;TERG_00207;TERG_00218;TERG_00220;TERG_00253;TERG_00256;TERG_00258;TERG_00279;TERG_00315;TERG_00432;TERG_00534;TERG_00541;TERG_00588;TERG_00624;TERG_00682;TERG_00684;TERG_00691;TERG_00749;TERG_00832;TERG_00834;TERG_00876;TERG_00877;TERG_00906;TERG_00925;TERG_01024;TERG_01029;TERG_01115;TERG_01322;TERG_01333;TERG_01379;TERG_01403;TERG_01483;TERG_01516;TER…
	regulation of biological process	597	TERG_00012;TERG_00015;TERG_00018;TERG_00019;TERG_00024;TERG_00110;TERG_00118;TERG_00130;TERG_00139;TERG_00153;TERG_00166;TERG_00174;TERG_00177;TERG_00207;TERG_00218;TERG_00220;TERG_00253;TERG_00256;TERG_00258;TERG_00268;TERG_00272;TERG_00276;TERG_00279;TERG_00281;TERG_00302;TERG_00308;TERG_00315;TERG_00320;TERG_00351;TERG_00359;TERG_00381;TERG_00393;TERG_00415;TERG_00432;TERG_00445;TERG_00477;TER…
	reproduction	97	TERG_00021;TERG_00174;TERG_00177;TERG_00315;TERG_00381;TERG_00445;TERG_00541;TERG_00551;TERG_00588;TERG_00759;TERG_00847;TERG_00876;TERG_00877;TERG_00906;TERG_01024;TERG_01027;TERG_01078;TERG_01291;TERG_01407;TERG_01455;TERG_01483;TERG_01516;TERG_01997;TERG_02288;TERG_02326;TERG_02399;TERG_02515;TERG_02536;TERG_02791;TERG_02828;TERG_02888;TERG_02907;TERG_03018;TERG_03041;TERG_03043;TERG_03350;TER…
	reproductive process	95	TERG_00021;TERG_00174;TERG_00177;TERG_00315;TERG_00381;TERG_00445;TERG_00541;TERG_00551;TERG_00588;TERG_00759;TERG_00847;TERG_00876;TERG_00877;TERG_00906;TERG_01024;TERG_01027;TERG_01078;TERG_01291;TERG_01407;TERG_01455;TERG_01483;TERG_01516;TERG_01997;TERG_02288;TERG_02326;TERG_02399;TERG_02515;TERG_02536;TERG_02791;TERG_02828;TERG_02888;TERG_02907;TERG_03018;TERG_03041;TERG_03043;TERG_03350;TER…
	response to stimulus	353	TERG_00012;TERG_00018;TERG_00019;TERG_00021;TERG_00024;TERG_00033;TERG_00083;TERG_00130;TERG_00174;TERG_00177;TERG_00207;TERG_00229;TERG_00258;TERG_00281;TERG_00302;TERG_00315;TERG_00351;TERG_00381;TERG_00415;TERG_00432;TERG_00450;TERG_00559;TERG_00588;TERG_00624;TERG_00626;TERG_00679;TERG_00705;TERG_00741;TERG_00749;TERG_00766;TERG_00768;TERG_00796;TERG_00832;TERG_00847;TERG_00850;TERG_00876;TER…
	signaling	132	TERG_00018;TERG_00019;TERG_00024;TERG_00130;TERG_00174;TERG_00177;TERG_00207;TERG_00281;TERG_00302;TERG_00315;TERG_00415;TERG_00588;TERG_00624;TERG_00626;TERG_00705;TERG_00749;TERG_00766;TERG_00768;TERG_00832;TERG_00906;TERG_00925;TERG_01024;TERG_01056;TERG_01067;TERG_01086;TERG_01117;TERG_01141;TERG_01322;TERG_01333;TERG_01403;TERG_01483;TERG_01516;TERG_01605;TERG_01705;TERG_01716;TERG_01764;TER…
	single-organism process	1640	TERG_00002;TERG_00008;TERG_00009;TERG_00012;TERG_00018;TERG_00019;TERG_00021;TERG_00024;TERG_00026;TERG_00032;TERG_00033;TERG_00058;TERG_00063;TERG_00069;TERG_00070;TERG_00073;TERG_00083;TERG_00089;TERG_00092;TERG_00093;TERG_00096;TERG_00098;TERG_00102;TERG_00130;TERG_00135;TERG_00140;TERG_00141;TERG_00142;TERG_00146;TERG_00153;TERG_00163;TERG_00174;TERG_00177;TERG_00184;TERG_00193;TERG_00197;TER…
cellular_component	cell	1838	TERG_00002;TERG_00009;TERG_00012;TERG_00015;TERG_00018;TERG_00019;TERG_00021;TERG_00024;TERG_00033;TERG_00034;TERG_00035;TERG_00051;TERG_00061;TERG_00063;TERG_00070;TERG_00083;TERG_00089;TERG_00092;TERG_00102;TERG_00106;TERG_00108;TERG_00109;TERG_00110;TERG_00118;TERG_00123;TERG_00130;TERG_00135;TERG_00139;TERG_00142;TERG_00153;TERG_00155;TERG_00166;TERG_00170;TERG_00174;TERG_00177;TERG_00181;TER…
	cell part	1830	TERG_00002;TERG_00009;TERG_00012;TERG_00015;TERG_00018;TERG_00019;TERG_00021;TERG_00024;TERG_00033;TERG_00034;TERG_00035;TERG_00051;TERG_00061;TERG_00063;TERG_00070;TERG_00083;TERG_00089;TERG_00092;TERG_00102;TERG_00106;TERG_00108;TERG_00109;TERG_00110;TERG_00118;TERG_00123;TERG_00130;TERG_00135;TERG_00139;TERG_00142;TERG_00153;TERG_00155;TERG_00166;TERG_00170;TERG_00174;TERG_00177;TERG_00181;TER…
	extracellular matrix	1	TERG_08460
	extracellular matrix component	1	TERG_08460
	extracellular region	86	TERG_00140;TERG_00158;TERG_00197;TERG_00362;TERG_00389;TERG_00578;TERG_00583;TERG_00901;TERG_01004;TERG_01134;TERG_01240;TERG_01277;TERG_01280;TERG_01373;TERG_01406;TERG_01573;TERG_01617;TERG_01633;TERG_01731;TERG_01805;TERG_01837;TERG_01840;TERG_01897;TERG_02315;TERG_02538;TERG_02864;TERG_02981;TERG_02990;TERG_03054;TERG_03181;TERG_03313;TERG_03492;TERG_03624;TERG_03681;TERG_03682;TERG_03702;TER…
	extracellular region part	5	TERG_01277;TERG_06023;TERG_06625;TERG_08460;TERG_11783
	macromolecular complex	782	TERG_00002;TERG_00009;TERG_00012;TERG_00018;TERG_00019;TERG_00033;TERG_00034;TERG_00051;TERG_00083;TERG_00102;TERG_00106;TERG_00108;TERG_00110;TERG_00123;TERG_00142;TERG_00170;TERG_00174;TERG_00177;TERG_00181;TERG_00184;TERG_00190;TERG_00192;TERG_00212;TERG_00217;TERG_00220;TERG_00237;TERG_00242;TERG_00256;TERG_00270;TERG_00272;TERG_00276;TERG_00299;TERG_00308;TERG_00351;TERG_00367;TERG_00369;TER…
	membrane	1391	TERG_00008;TERG_00009;TERG_00012;TERG_00018;TERG_00019;TERG_00020;TERG_00021;TERG_00032;TERG_00038;TERG_00092;TERG_00098;TERG_00108;TERG_00129;TERG_00135;TERG_00141;TERG_00142;TERG_00146;TERG_00163;TERG_00178;TERG_00186;TERG_00193;TERG_00215;TERG_00220;TERG_00223;TERG_00235;TERG_00240;TERG_00258;TERG_00266;TERG_00274;TERG_00279;TERG_00286;TERG_00289;TERG_00300;TERG_00313;TERG_00327;TERG_00331;TER…
	membrane part	1306	TERG_00008;TERG_00009;TERG_00012;TERG_00018;TERG_00019;TERG_00020;TERG_00021;TERG_00032;TERG_00038;TERG_00092;TERG_00098;TERG_00108;TERG_00129;TERG_00135;TERG_00141;TERG_00142;TERG_00146;TERG_00163;TERG_00178;TERG_00186;TERG_00193;TERG_00215;TERG_00220;TERG_00223;TERG_00235;TERG_00240;TERG_00258;TERG_00266;TERG_00274;TERG_00279;TERG_00286;TERG_00289;TERG_00300;TERG_00313;TERG_00327;TERG_00331;TER…
	membrane-enclosed lumen	381	TERG_00002;TERG_00034;TERG_00092;TERG_00110;TERG_00123;TERG_00177;TERG_00181;TERG_00192;TERG_00237;TERG_00276;TERG_00308;TERG_00351;TERG_00367;TERG_00393;TERG_00437;TERG_00445;TERG_00492;TERG_00531;TERG_00549;TERG_00595;TERG_00604;TERG_00632;TERG_00641;TERG_00664;TERG_00684;TERG_00689;TERG_00690;TERG_00784;TERG_00834;TERG_00847;TERG_00848;TERG_00902;TERG_00926;TERG_00927;TERG_00940;TERG_00960;TER…
	nucleoid	13	TERG_01076;TERG_02599;TERG_03834;TERG_04122;TERG_04141;TERG_05704;TERG_06557;TERG_07276;TERG_08521;TERG_08522;TERG_08637;TERG_11867;TERG_11868
	organelle	1503	TERG_00002;TERG_00009;TERG_00012;TERG_00015;TERG_00018;TERG_00019;TERG_00033;TERG_00034;TERG_00035;TERG_00061;TERG_00083;TERG_00089;TERG_00092;TERG_00106;TERG_00108;TERG_00109;TERG_00110;TERG_00118;TERG_00123;TERG_00139;TERG_00142;TERG_00153;TERG_00155;TERG_00166;TERG_00170;TERG_00174;TERG_00177;TERG_00181;TERG_00186;TERG_00190;TERG_00192;TERG_00193;TERG_00212;TERG_00215;TERG_00217;TERG_00218;TER…
	organelle part	860	TERG_00002;TERG_00009;TERG_00012;TERG_00018;TERG_00019;TERG_00033;TERG_00034;TERG_00083;TERG_00092;TERG_00108;TERG_00110;TERG_00123;TERG_00142;TERG_00153;TERG_00174;TERG_00177;TERG_00181;TERG_00192;TERG_00193;TERG_00220;TERG_00237;TERG_00258;TERG_00270;TERG_00276;TERG_00308;TERG_00331;TERG_00351;TERG_00367;TERG_00369;TERG_00380;TERG_00381;TERG_00383;TERG_00393;TERG_00437;TERG_00445;TERG_00462;TER…
	supramolecular fiber	29	TERG_00541;TERG_01006;TERG_01139;TERG_01522;TERG_01693;TERG_01997;TERG_02494;TERG_02828;TERG_02930;TERG_03064;TERG_03117;TERG_03812;TERG_03823;TERG_03860;TERG_03904;TERG_03905;TERG_03906;TERG_04459;TERG_04736;TERG_05085;TERG_06342;TERG_06637;TERG_06796;TERG_07773;TERG_07886;TERG_07904;TERG_08479;TERG_08735;TERG_11941
	virion	29	TERG_01046;TERG_01368;TERG_01502;TERG_01561;TERG_01591;TERG_01651;TERG_01710;TERG_01940;TERG_02176;TERG_03057;TERG_03265;TERG_03319;TERG_03750;TERG_04221;TERG_04889;TERG_05039;TERG_05048;TERG_05454;TERG_05929;TERG_06343;TERG_06385;TERG_07005;TERG_07992;TERG_08456;TERG_08496;TERG_12388;TERG_12470;TERG_12471;TERG_12600
	virion part	29	TERG_01046;TERG_01368;TERG_01502;TERG_01561;TERG_01591;TERG_01651;TERG_01710;TERG_01940;TERG_02176;TERG_03057;TERG_03265;TERG_03319;TERG_03750;TERG_04221;TERG_04889;TERG_05039;TERG_05048;TERG_05454;TERG_05929;TERG_06343;TERG_06385;TERG_07005;TERG_07992;TERG_08456;TERG_08496;TERG_12388;TERG_12470;TERG_12471;TERG_12600
molecular_function	antioxidant activity	14	TERG_00679;TERG_01252;TERG_01463;TERG_01464;TERG_04335;TERG_04937;TERG_05504;TERG_05849;TERG_06757;TERG_07262;TERG_07507;TERG_08208;TERG_08969;TERG_12001
	binding	1617	TERG_00004;TERG_00012;TERG_00018;TERG_00019;TERG_00024;TERG_00033;TERG_00034;TERG_00035;TERG_00051;TERG_00057;TERG_00058;TERG_00062;TERG_00063;TERG_00073;TERG_00076;TERG_00083;TERG_00089;TERG_00091;TERG_00108;TERG_00112;TERG_00118;TERG_00119;TERG_00123;TERG_00139;TERG_00146;TERG_00153;TERG_00155;TERG_00166;TERG_00174;TERG_00177;TERG_00181;TERG_00184;TERG_00192;TERG_00197;TERG_00199;TERG_00207;TER…
	catalytic activity	1758	TERG_00004;TERG_00018;TERG_00019;TERG_00026;TERG_00033;TERG_00034;TERG_00038;TERG_00058;TERG_00061;TERG_00062;TERG_00063;TERG_00069;TERG_00070;TERG_00073;TERG_00076;TERG_00089;TERG_00092;TERG_00093;TERG_00096;TERG_00102;TERG_00110;TERG_00119;TERG_00123;TERG_00130;TERG_00131;TERG_00135;TERG_00136;TERG_00140;TERG_00142;TERG_00146;TERG_00158;TERG_00160;TERG_00174;TERG_00176;TERG_00178;TERG_00184;TER…
	electron carrier activity	20	TERG_00546;TERG_00792;TERG_00937;TERG_02894;TERG_03517;TERG_03528;TERG_03626;TERG_03841;TERG_04018;TERG_04064;TERG_04143;TERG_04231;TERG_04490;TERG_04690;TERG_06689;TERG_07155;TERG_07188;TERG_07618;TERG_07731;TERG_07800
	metallochaperone activity	2	TERG_03332;TERG_11958
	molecular function regulator	86	TERG_00015;TERG_00130;TERG_00174;TERG_00220;TERG_00541;TERG_00624;TERG_00749;TERG_00834;TERG_00876;TERG_00877;TERG_00906;TERG_00925;TERG_01115;TERG_01379;TERG_01483;TERG_01602;TERG_01885;TERG_01999;TERG_02084;TERG_02224;TERG_02288;TERG_02422;TERG_02478;TERG_02537;TERG_02781;TERG_02853;TERG_02855;TERG_02862;TERG_02907;TERG_03003;TERG_03370;TERG_03445;TERG_03453;TERG_03471;TERG_03514;TERG_03973;TER…
	molecular transducer activity	5	TERG_00588;TERG_00766;TERG_00768;TERG_01605;TERG_07854
	nucleic acid binding transcription factor activity	117	TERG_00118;TERG_00166;TERG_00177;TERG_00218;TERG_00268;TERG_00276;TERG_00359;TERG_00477;TERG_00487;TERG_00724;TERG_00841;TERG_00863;TERG_00953;TERG_01028;TERG_01042;TERG_01117;TERG_01181;TERG_01334;TERG_01360;TERG_01442;TERG_01533;TERG_01713;TERG_01794;TERG_02036;TERG_02145;TERG_02292;TERG_02504;TERG_02532;TERG_02608;TERG_02755;TERG_02823;TERG_02841;TERG_02843;TERG_02865;TERG_02940;TERG_03157;TER…
	nutrient reservoir activity	2	TERG_03492;TERG_03868
	protein tag	2	TERG_03003;TERG_07913
	signal transducer activity	22	TERG_00207;TERG_00588;TERG_00766;TERG_00768;TERG_00832;TERG_01117;TERG_01141;TERG_01605;TERG_02071;TERG_02515;TERG_03872;TERG_03874;TERG_04058;TERG_06084;TERG_06097;TERG_07854;TERG_07855;TERG_07902;TERG_08066;TERG_08956;TERG_11578;TERG_11579
	structural molecule activity	108	TERG_00170;TERG_00190;TERG_00217;TERG_00242;TERG_00383;TERG_00462;TERG_00531;TERG_00534;TERG_00632;TERG_00633;TERG_00641;TERG_00891;TERG_01030;TERG_01151;TERG_01256;TERG_01407;TERG_01415;TERG_01565;TERG_01585;TERG_01604;TERG_01952;TERG_02126;TERG_02377;TERG_02397;TERG_02404;TERG_02482;TERG_02521;TERG_02673;TERG_02858;TERG_02895;TERG_02971;TERG_03142;TERG_03300;TERG_03378;TERG_03445;TERG_03609;TER…
	transcription factor activity, protein binding	34	TERG_00177;TERG_00276;TERG_00308;TERG_00393;TERG_00682;TERG_00847;TERG_00975;TERG_02793;TERG_02935;TERG_03025;TERG_03118;TERG_03463;TERG_03809;TERG_03897;TERG_04256;TERG_04333;TERG_04663;TERG_04758;TERG_04838;TERG_05208;TERG_05494;TERG_05590;TERG_06074;TERG_06202;TERG_06318;TERG_06593;TERG_06628;TERG_07564;TERG_08153;TERG_08534;TERG_11628;TERG_11845;TERG_12331;TERG_12678
	translation regulator activity	2	TERG_05242;TERG_07953
	transporter activity	203	TERG_00008;TERG_00098;TERG_00141;TERG_00142;TERG_00146;TERG_00215;TERG_00286;TERG_00348;TERG_00402;TERG_00535;TERG_00552;TERG_00553;TERG_00558;TERG_00560;TERG_00594;TERG_00605;TERG_00712;TERG_00849;TERG_00853;TERG_00924;TERG_00937;TERG_01100;TERG_01131;TERG_01136;TERG_01229;TERG_01329;TERG_01354;TERG_01401;TERG_01417;TERG_01443;TERG_01510;TERG_01515;TERG_01558;TERG_01559;TERG_01657;TERG_01765;TER…

## Sheet: Table S3B
Table S3B. KEGG enrichment of the target genes.
Pathway	Target genes with pathway annotation	All genes with pathway annotation	Pvalue	Qvalue	Pathway ID	Genes	KOs
Sphingolipid metabolism	25	28	0.00189994	0.227993	ko00600	TERG_00488;TERG_00610;TERG_00899;TERG_01004;TERG_01128;TERG_01129;TERG_01164;TERG_01778;TERG_02796;TERG_02918;TERG_04237;TERG_04444;TERG_04817;TERG_05392;TERG_06370;TERG_07150;TERG_07638;TERG_07688;TERG_07935;TERG_08228;TERG_08412;TERG_08538;TERG_08577;TERG_11743;TERG_12589	K07407+K04711+K12349+K01186+K00654+K01190+K04717+K04716+K12351+K00720+K04718+K04709+K01634+K04712+K04713+K12350+K01130
Phagosome	42	54	0.0145819	0.874916	ko04145	TERG_00142;TERG_00371;TERG_00476;TERG_00557;TERG_01191;TERG_01244;TERG_01353;TERG_01354;TERG_01765;TERG_01976;TERG_02263;TERG_02424;TERG_02487;TERG_03027;TERG_03189;TERG_03553;TERG_04748;TERG_05218;TERG_05465;TERG_05567;TERG_05762;TERG_05813;TERG_06198;TERG_06344;TERG_06357;TERG_06637;TERG_07229;TERG_07527;TERG_07614;TERG_07747;TERG_07757;TERG_07764;TERG_07773;TERG_07862;TERG_07868;TERG_07878;TER…	K02150+K08008+K10089+K00921+K12182+K08517+K02155+K03661+K10415+K04392+K07375+K08492+K02147+K02151+K02144+K07889+K09481+K02152+K02149+K10413+K05692+K02154+K08054+K08488+K02145+K10956+K07374+K10416+K00914
Glyoxylate and dicarboxylate metabolism	37	48	0.026953	0.876873	ko00630	TERG_00708;TERG_00709;TERG_00711;TERG_00976;TERG_01076;TERG_01252;TERG_01271;TERG_01272;TERG_01521;TERG_01871;TERG_02589;TERG_02599;TERG_02614;TERG_02887;TERG_03762;TERG_04125;TERG_04280;TERG_04588;TERG_04605;TERG_05184;TERG_05419;TERG_05622;TERG_06438;TERG_07001;TERG_07230;TERG_07294;TERG_07547;TERG_07922;TERG_08428;TERG_11583;TERG_11611;TERG_11628;TERG_11637;TERG_11638;TERG_11867;TERG_11868;TER…	K00600+K01681+K03781+K01637+K01647+K00626+K01455+K00382+K00830+K00026+K15918+K00049+K02437+K00281+K00605+K14263+K01091+K01915
Citrate cycle (TCA cycle)	32	41	0.0293409	0.876873	ko00020	TERG_00102;TERG_01076;TERG_01272;TERG_01564;TERG_02073;TERG_02599;TERG_02614;TERG_02628;TERG_03762;TERG_03781;TERG_04056;TERG_04125;TERG_04231;TERG_04280;TERG_05696;TERG_06075;TERG_06438;TERG_06560;TERG_06689;TERG_07018;TERG_07044;TERG_07230;TERG_07276;TERG_08287;TERG_08288;TERG_08388;TERG_08522;TERG_11583;TERG_11867;TERG_11868;TERG_12613;TERG_12614	K01679+K01681+K01647+K01958+K00234+K00382+K00658+K00026+K00627+K01899+K00236+K01900+K00031+K00161+K00235+K00237+K00164+K01648+K00162
MAPK signaling pathway - yeast	82	115	0.0365364	0.876873	ko04011	TERG_00139;TERG_00207;TERG_00241;TERG_00588;TERG_00624;TERG_00705;TERG_00832;TERG_00932;TERG_01026;TERG_01038;TERG_01048;TERG_01053;TERG_01127;TERG_01141;TERG_01252;TERG_01397;TERG_01532;TERG_01545;TERG_01655;TERG_01706;TERG_01777;TERG_01959;TERG_01984;TERG_02224;TERG_02493;TERG_02515;TERG_02531;TERG_02536;TERG_02545;TERG_02740;TERG_02763;TERG_02783;TERG_02972;TERG_03012;TERG_03021;TERG_03042;TER…	K09265+K11229+K09291+K11213+K02677+K07827+K04464+K11215+K11244+K11231+K00706+K04371+K03781+K09468+K08294+K04513+K11237+K11236+K01759+K11226+K04409+K11230+K04441+K04640+K11228+K04393+K07973+K11238+K11246+K11233+K11227
RNA degradation	68	96	0.0649046	0.998134	ko03018	TERG_00618;TERG_00667;TERG_00671;TERG_00798;TERG_00926;TERG_00934;TERG_00949;TERG_00998;TERG_01284;TERG_01300;TERG_01612;TERG_01710;TERG_02176;TERG_02177;TERG_02431;TERG_02513;TERG_02553;TERG_02557;TERG_02592;TERG_02644;TERG_02670;TERG_02682;TERG_02822;TERG_02911;TERG_03082;TERG_03206;TERG_03373;TERG_03750;TERG_03763;TERG_03974;TERG_04103;TERG_04141;TERG_04492;TERG_04836;TERG_04893;TERG_05437;TER…	K12590+K03514+K12584+K12597+K12591+K14443+K03681+K12614+K01689+K12624+K12621+K12592+K03679+K12580+K13126+K12604+K12585+K12619+K04043+K12623+K12586+K04077+K12605+K00850+K14442+K12612+K12611+K12613+K12622+K12600+K12609+K12608+K11600+K12626+K12572+K12603+K12618+K12627+K12606+K07573+K12571+K12599+K12598
Biosynthesis of unsaturated fatty acids	23	30	0.082802	0.998134	ko01040	TERG_02644;TERG_03340;TERG_04103;TERG_04739;TERG_04930;TERG_05480;TERG_05922;TERG_06387;TERG_06998;TERG_07060;TERG_07178;TERG_07471;TERG_07796;TERG_07799;TERG_08051;TERG_08194;TERG_08278;TERG_08279;TERG_08322;TERG_11538;TERG_11539;TERG_12530;TERG_12594	K00232+K00059+K10251+K00507+K10703+K01068+K10258+K10246+K10245+K07513
One carbon pool by folate	16	20	0.0852321	0.998134	ko00670	TERG_00708;TERG_00709;TERG_00711;TERG_00976;TERG_01936;TERG_02459;TERG_04556;TERG_05562;TERG_05656;TERG_05930;TERG_06077;TERG_06128;TERG_07503;TERG_07547;TERG_07922;TERG_08134	K00600+K00287+K00297+K00560+K01934+K00288+K00601+K00602+K00605
Glycosylphosphatidylinositol(GPI)-anchor biosynthesis	25	33	0.086809	0.998134	ko00563	TERG_00186;TERG_00928;TERG_00929;TERG_01208;TERG_01860;TERG_02968;TERG_03639;TERG_04088;TERG_04433;TERG_04821;TERG_04845;TERG_05629;TERG_05879;TERG_06141;TERG_06442;TERG_06443;TERG_06912;TERG_07089;TERG_07226;TERG_07413;TERG_08217;TERG_08610;TERG_12128;TERG_12196;TERG_12378	K03858+K03860+K05288+K05287+K05292+K05294+K07541+K03861+K05291+K05286+K05285+K05284+K09658+K05310+K05293+K05283+K07542+K05290+K03857+K08098
Synthesis and degradation of ketone bodies	8	9	0.0978707	0.998134	ko00072	TERG_00339;TERG_01052;TERG_01521;TERG_01871;TERG_03476;TERG_04894;TERG_11809;TERG_11810	K01641+K01027+K00626+K01640
Biotin metabolism	15	19	0.111433	0.998134	ko00780	TERG_00076;TERG_01486;TERG_03175;TERG_03176;TERG_03340;TERG_04930;TERG_04944;TERG_06998;TERG_07796;TERG_08051;TERG_08279;TERG_08322;TERG_11538;TERG_11539;TERG_12594	K00652+K19562+K01942+K00059+K09458
Purine metabolism	128	190	0.114659	0.998134	ko00230	TERG_00109;TERG_00146;TERG_00176;TERG_00184;TERG_00342;TERG_00488;TERG_00535;TERG_00549;TERG_00582;TERG_00599;TERG_00631;TERG_00706;TERG_00965;TERG_00977;TERG_00993;TERG_01168;TERG_01170;TERG_01229;TERG_01266;TERG_01267;TERG_01524;TERG_01623;TERG_01743;TERG_01753;TERG_01820;TERG_01905;TERG_01926;TERG_01965;TERG_02004;TERG_02011;TERG_02034;TERG_02256;TERG_02283;TERG_02361;TERG_02416;TERG_02447;TER…	K00860+K01530+K07127+K00948+K01835+K00988+K01537+K03019+K01488+K00365+K01939+K02324+K03003+K01466+K01509+K19572+K00764+K01081+K01952+K03008+K01490+K03787+K03022+K01483+K03015+K14721+K01923+K00958+K03007+K02684+K01768+K11808+K03011+K03506+K03004+K03018+K03024+K03005+K00856+K18447+K01515+K03023+K03021+K01519+K01514+K00940+K02325+K02321+K03000+K01951+K02326+K03026+K03504+K00873+K03010+K01427+K01756+…
Alanine, aspartate and glutamate metabolism	47	67	0.136035	0.998134	ko00250	TERG_00004;TERG_00706;TERG_01266;TERG_01267;TERG_01338;TERG_01339;TERG_01483;TERG_01677;TERG_02283;TERG_02887;TERG_02988;TERG_03352;TERG_03356;TERG_03895;TERG_03965;TERG_04024;TERG_04079;TERG_04399;TERG_04502;TERG_04543;TERG_04555;TERG_04580;TERG_04595;TERG_04811;TERG_05127;TERG_05258;TERG_05943;TERG_05989;TERG_06207;TERG_06509;TERG_06909;TERG_07116;TERG_07149;TERG_07432;TERG_07434;TERG_07581;TER…	K00814+K01939+K00764+K01580+K00262+K00820+K00830+K01424+K11541+K01956+K13524+K00135+K01953+K01755+K00823+K01756+K14454+K00264+K14455+K00294+K01915+K13566+K15371
Lysine degradation	35	49	0.139068	0.998134	ko00310	TERG_00255;TERG_00275;TERG_00576;TERG_01031;TERG_01358;TERG_01521;TERG_01871;TERG_02006;TERG_02311;TERG_02440;TERG_02491;TERG_02628;TERG_02651;TERG_03136;TERG_03431;TERG_03849;TERG_03892;TERG_04201;TERG_04250;TERG_04502;TERG_04785;TERG_05446;TERG_05556;TERG_05588;TERG_06324;TERG_06909;TERG_07116;TERG_07140;TERG_07187;TERG_07241;TERG_07276;TERG_07496;TERG_07581;TERG_07965;TERG_08070	K00474+K00306+K00290+K06101+K00797+K00626+K07511+K18854+K00252+K00658+K00143+K11429+K01843+K11423+K00135+K11422+K11427+K00128+K00293+K00164
RNA transport	107	159	0.144184	0.998134	ko03013	TERG_00123;TERG_00155;TERG_00241;TERG_00559;TERG_00587;TERG_00880;TERG_01000;TERG_01026;TERG_01038;TERG_01115;TERG_01183;TERG_01309;TERG_01400;TERG_01545;TERG_01587;TERG_01613;TERG_01909;TERG_01959;TERG_01997;TERG_02084;TERG_02267;TERG_02418;TERG_02536;TERG_02670;TERG_02751;TERG_02848;TERG_02862;TERG_02878;TERG_02937;TERG_02952;TERG_03021;TERG_03067;TERG_03155;TERG_03163;TERG_03202;TERG_03377;TER…	K01164+K03236+K09291+K03237+K14298+K00784+K14526+K03240+K14306+K03540+K14328+K03242+K03245+K03539+K03252+K14319+K14326+K03113+K13126+K14294+K12880+K03754+K03249+K14293+K13176+K03248+K03260+K14292+K12883+K14522+K03262+K14327+K03243+K03259+K10577+K13174+K03538+K03239+K02516+K14308+K14303+K03258+K12878+K14312+K14289+K03246+K14284+K03254+K12879+K14311+K13137+K12881+K12160+K14301+K12877+K03241+K14324+…
DNA replication	39	56	0.185017	0.998134	ko03030	TERG_00228;TERG_00229;TERG_00965;TERG_01792;TERG_02617;TERG_02814;TERG_02848;TERG_02855;TERG_03286;TERG_03447;TERG_03606;TERG_03809;TERG_04064;TERG_04659;TERG_04692;TERG_04718;TERG_04895;TERG_04911;TERG_05025;TERG_05028;TERG_05233;TERG_05326;TERG_05892;TERG_06412;TERG_06449;TERG_06523;TERG_06552;TERG_07341;TERG_07369;TERG_08209;TERG_08284;TERG_08399;TERG_11854;TERG_11979;TERG_12120;TERG_12335;TER…	K10747+K02324+K10739+K02684+K02209+K02541+K02212+K10754+K03506+K10742+K02325+K07466+K02321+K02542+K02326+K03504+K10755+K03469+K02540+K10756+K03505+K04799+K04802+K02685
Galactose metabolism	19	26	0.194915	0.998134	ko00052	TERG_00197;TERG_00297;TERG_00342;TERG_00449;TERG_00488;TERG_00841;TERG_01164;TERG_01360;TERG_02533;TERG_02601;TERG_02759;TERG_03412;TERG_05002;TERG_05437;TERG_06874;TERG_08003;TERG_08062;TERG_08072;TERG_11518	K01785+K00849+K01835+K01684+K07407+K01190+K00844+K01784+K00850+K00963+K01187
Phosphatidylinositol signaling system	23	32	0.195773	0.998134	ko04070	TERG_00098;TERG_00557;TERG_00624;TERG_01458;TERG_01705;TERG_02071;TERG_02263;TERG_02500;TERG_03957;TERG_05098;TERG_05813;TERG_05925;TERG_06340;TERG_06392;TERG_06566;TERG_06766;TERG_06886;TERG_06923;TERG_07878;TERG_08084;TERG_08481;TERG_08537;TERG_12473	K00888+K00921+K02677+K00915+K05857+K00889+K01099+K02183+K01106+K00914+K01092
Basal transcription factors	30	43	0.223449	0.998134	ko03022	TERG_00276;TERG_00279;TERG_00458;TERG_00889;TERG_01089;TERG_01701;TERG_02203;TERG_02205;TERG_02277;TERG_02482;TERG_03108;TERG_03378;TERG_03436;TERG_03840;TERG_04495;TERG_04527;TERG_04573;TERG_04575;TERG_04722;TERG_05100;TERG_05117;TERG_05590;TERG_05829;TERG_06203;TERG_06318;TERG_06789;TERG_07105;TERG_07401;TERG_08534;TERG_11817	K03120+K14651+K03124+K03135+K03137+K02202+K14650+K03123+K03126+K03125+K03136+K14649+K03142+K10843+K03131+K03128+K03134+K03143+K03139+K03130+K03140+K10842+K03122+K03133+K03138+K03132
mRNA surveillance pathway	60	89	0.223919	0.998134	ko03015	TERG_00033;TERG_00034;TERG_00035;TERG_00418;TERG_00460;TERG_01400;TERG_01819;TERG_01973;TERG_02267;TERG_02518;TERG_02670;TERG_02751;TERG_02884;TERG_03038;TERG_03265;TERG_03373;TERG_03424;TERG_03619;TERG_03810;TERG_03974;TERG_04393;TERG_04661;TERG_04893;TERG_04895;TERG_04968;TERG_05093;TERG_05581;TERG_05752;TERG_05832;TERG_05973;TERG_06056;TERG_06087;TERG_06137;TERG_06231;TERG_06693;TERG_06861;TER…	K00565+K15541+K03456+K14328+K14401+K06100+K14326+K14404+K13126+K14294+K14396+K14416+K14411+K12883+K14327+K14407+K14397+K14399+K04354+K06269+K14962+K06965+K14284+K15544+K11584+K12881+K12877+K14324+K14405+K13171+K14325+K12882+K14408+K14376+K14403
RNA polymerase	26	37	0.228615	0.998134	ko03020	TERG_00549;TERG_00977;TERG_01753;TERG_01965;TERG_02034;TERG_02256;TERG_02612;TERG_03525;TERG_03809;TERG_03824;TERG_04015;TERG_04025;TERG_04120;TERG_04135;TERG_04989;TERG_05028;TERG_05291;TERG_05742;TERG_06091;TERG_06178;TERG_06305;TERG_06619;TERG_06869;TERG_07396;TERG_07473;TERG_07632	K03019+K03003+K03008+K03022+K03015+K14721+K03007+K03011+K03004+K03018+K03024+K03005+K03023+K03021+K03000+K03026+K03010+K03014+K02999+K03027+K03020+K03025+K03006
Ubiquinone and other terpenoid-quinone biosynthesis	18	25	0.236177	0.998134	ko00130	TERG_00092;TERG_00382;TERG_02122;TERG_02249;TERG_02561;TERG_02690;TERG_02791;TERG_03899;TERG_04003;TERG_04636;TERG_05811;TERG_05827;TERG_06794;TERG_07462;TERG_07517;TERG_08041;TERG_12522;TERG_12601	K06127+K01904+K06134+K03809+K06126+K00568+K06125+K00838+K00457
Biosynthesis of antibiotics	254	392	0.236662	0.998134	ko01130	TERG_00093;TERG_00102;TERG_00184;TERG_00197;TERG_00250;TERG_00269;TERG_00299;TERG_00339;TERG_00342;TERG_00355;TERG_00382;TERG_00477;TERG_00538;TERG_00550;TERG_00576;TERG_00636;TERG_00659;TERG_00669;TERG_00691;TERG_00694;TERG_00708;TERG_00709;TERG_00711;TERG_00746;TERG_00845;TERG_00915;TERG_00974;TERG_00976;TERG_01076;TERG_01177;TERG_01252;TERG_01266;TERG_01267;TERG_01270;TERG_01272;TERG_01284;TER…	K00166+K01679+K00948+K01785+K01836+K15634+K01652+K01641+K01835+K01568+K01895+K03785+K00002+K00831+K00290+K00211+K01626+K00227+K01697+K00931+K00600+K01438+K01792+K01783+K15633+K01681+K05917+K03781+K00764+K12743+K01647+K00559+K00797+K00615+K00626+K06013+K05955+K01689+K01952+K00820+K13953+K01823+K01858+K00121+K01490+K01758+K07511+K00234+K07748+K01923+K00958+K01079+K00252+K00382+K08658+K04126+K01705+…
Carbon metabolism	110	167	0.241849	0.998134	ko01200	TERG_00004;TERG_00102;TERG_00184;TERG_00269;TERG_00382;TERG_00550;TERG_00708;TERG_00709;TERG_00711;TERG_00915;TERG_00974;TERG_00976;TERG_01076;TERG_01252;TERG_01271;TERG_01272;TERG_01359;TERG_01521;TERG_01564;TERG_01612;TERG_01858;TERG_01871;TERG_01919;TERG_02006;TERG_02073;TERG_02181;TERG_02309;TERG_02450;TERG_02589;TERG_02599;TERG_02614;TERG_02628;TERG_02650;TERG_02657;TERG_02745;TERG_02759;TER…	K00814+K01679+K00948+K15634+K01895+K00831+K00600+K01783+K15633+K01681+K03781+K01637+K01647+K00615+K00626+K01958+K01689+K00121+K07511+K00234+K01079+K01455+K00382+K00658+K00140+K00058+K00844+K00830+K01754+K01738+K00033+K00026+K00627+K00249+K01899+K01053+K00236+K00616+K01807+K00297+K15918+K00927+K00281+K00850+K00873+K01900+K00031+K01057+K14454+K00161+K00235+K01624+K01070+K00237+K14455+K00164+K17069+…
Fatty acid metabolism	46	68	0.251618	0.998134	ko01212	TERG_01521;TERG_01871;TERG_02006;TERG_02122;TERG_02172;TERG_02249;TERG_02644;TERG_03340;TERG_04003;TERG_04038;TERG_04103;TERG_04250;TERG_04598;TERG_04646;TERG_04739;TERG_04930;TERG_04944;TERG_05480;TERG_05922;TERG_06387;TERG_06998;TERG_07178;TERG_07462;TERG_07471;TERG_07496;TERG_07584;TERG_07796;TERG_07799;TERG_07849;TERG_08051;TERG_08070;TERG_08194;TERG_08278;TERG_08279;TERG_08296;TERG_08322;TER…	K00626+K07511+K01897+K00668+K00232+K00059+K00249+K00645+K10251+K09458+K00507+K10703+K10258+K10246+K10245+K07512+K07513+K00667
Steroid biosynthesis	31	45	0.254247	0.998134	ko00100	TERG_00580;TERG_00669;TERG_01177;TERG_01284;TERG_01703;TERG_02306;TERG_02837;TERG_02838;TERG_02979;TERG_02984;TERG_03102;TERG_03305;TERG_03642;TERG_03674;TERG_04297;TERG_04382;TERG_04906;TERG_04968;TERG_05431;TERG_05717;TERG_05883;TERG_06528;TERG_06529;TERG_06553;TERG_06755;TERG_06769;TERG_07047;TERG_07268;TERG_08545;TERG_11746;TERG_12627	K00213+K00227+K05917+K00559+K07748+K00223+K07750+K01824+K01052+K00222+K09831+K00511+K00801+K09829+K09827
Proteasome	30	44	0.290928	0.998134	ko03050	TERG_00212;TERG_00256;TERG_01151;TERG_01602;TERG_01662;TERG_01663;TERG_01664;TERG_01675;TERG_01680;TERG_02126;TERG_02221;TERG_02458;TERG_02478;TERG_02627;TERG_03725;TERG_03992;TERG_04538;TERG_04735;TERG_04941;TERG_05007;TERG_05161;TERG_05818;TERG_06021;TERG_06490;TERG_06630;TERG_06703;TERG_06826;TERG_07227;TERG_07943;TERG_08559	K02730+K03065+K03039+K02735+K02736+K02732+K02727+K03029+K02738+K03035+K03033+K03031+K02726+K03062+K03061+K02729+K11599+K03028+K03032+K03038+K02725+K03063+K03030+K06699+K06691+K03066
Indole diterpene alkaloid biosynthesis	9	12	0.29393	0.998134	ko00403	TERG_00466;TERG_00830;TERG_01910;TERG_04027;TERG_05120;TERG_05129;TERG_06770;TERG_08350;TERG_12299	K18388
Glycerolipid metabolism	33	49	0.316717	0.998134	ko00561	TERG_00488;TERG_00538;TERG_00598;TERG_00919;TERG_01696;TERG_01722;TERG_01811;TERG_01901;TERG_02016;TERG_02169;TERG_02264;TERG_02538;TERG_02609;TERG_02929;TERG_02952;TERG_03391;TERG_03420;TERG_04194;TERG_04588;TERG_05231;TERG_05317;TERG_05622;TERG_05747;TERG_06778;TERG_07116;TERG_07273;TERG_07355;TERG_07400;TERG_07544;TERG_07581;TERG_08151;TERG_11514;TERG_12141	K07407+K00002+K17900+K00679+K14457+K01046+K00864+K18097+K13507+K18693+K11155+K13509+K13513+K13523+K15918+K06116+K00128+K15728
Ubiquitin mediated proteolysis	57	87	0.354284	0.998134	ko04120	TERG_00178;TERG_00381;TERG_00539;TERG_01085;TERG_01508;TERG_01516;TERG_01927;TERG_02129;TERG_02285;TERG_02417;TERG_02492;TERG_02504;TERG_02778;TERG_02923;TERG_03116;TERG_03327;TERG_03419;TERG_03716;TERG_03842;TERG_03869;TERG_03990;TERG_04180;TERG_04215;TERG_04325;TERG_04596;TERG_04670;TERG_04852;TERG_04861;TERG_04891;TERG_05677;TERG_05729;TERG_06118;TERG_06286;TERG_06441;TERG_06476;TERG_07108;TER…	K10582+K03360+K03362+K06688+K10575+K10573+K10601+K10585+K03178+K03352+K06689+K03348+K03869+K10590+K10581+K03349+K03350+K03361+K10579+K03347+K04649+K03868+K04555+K02207+K10577+K10144+K09561+K10570+K10589+K10599+K04554+K10609+K04706+K03363+K03364+K10592+K10597+K03355+K03357+K03351+K03872+K03094+K10583+K03358+K10685
Fatty acid elongation	10	14	0.361392	0.998134	ko00062	TERG_02006;TERG_04250;TERG_04739;TERG_06387;TERG_07060;TERG_07178;TERG_07496;TERG_07799;TERG_08070;TERG_08519	K07511+K10251+K10703+K01068+K10258+K10246+K10245+K07512
Terpenoid backbone biosynthesis	21	31	0.363518	0.998134	ko00900	TERG_00339;TERG_01080;TERG_01521;TERG_01545;TERG_01551;TERG_01556;TERG_01583;TERG_01800;TERG_01871;TERG_02609;TERG_04954;TERG_05024;TERG_07136;TERG_07242;TERG_07277;TERG_07616;TERG_07740;TERG_11734;TERG_11809;TERG_11810;TERG_12462	K01641+K11778+K00626+K06013+K05955+K01823+K08658+K00587+K00938+K05954+K01597+K00787+K00869+K00021
Vitamin B6 metabolism	8	11	0.370717	0.998134	ko00750	TERG_00550;TERG_03423;TERG_06055;TERG_06151;TERG_07768;TERG_08014;TERG_08227;TERG_08845	K00831+K08681+K00868+K06215+K01733+K05275+K00275
Lysine biosynthesis	17	25	0.383641	0.998134	ko00300	TERG_00576;TERG_01358;TERG_02616;TERG_02651;TERG_02773;TERG_05351;TERG_05588;TERG_05745;TERG_05819;TERG_07015;TERG_07127;TERG_07187;TERG_07241;TERG_07604;TERG_07909;TERG_08041;TERG_08367	K00290+K00797+K01705+K00143+K05824+K17450+K01655+K00293+K00838
Pentose and glucuronate interconversions	33	50	0.387766	0.998134	ko00040	TERG_00536;TERG_00538;TERG_00614;TERG_00823;TERG_00915;TERG_01295;TERG_01876;TERG_01919;TERG_02181;TERG_02264;TERG_02309;TERG_03340;TERG_03895;TERG_04499;TERG_04588;TERG_04930;TERG_05354;TERG_05559;TERG_05747;TERG_05769;TERG_05799;TERG_05998;TERG_06874;TERG_06972;TERG_06973;TERG_07116;TERG_07581;TERG_08120;TERG_11952;TERG_12498;TERG_12499;TERG_12500;TERG_12580	K18106+K00002+K18103+K00065+K01783+K18107+K00854+K01051+K05351+K17743+K17818+K00963+K00128+K18102+K00008
Metabolic pathways	896	1415	0.390968	0.998134	ko01100	TERG_00004;TERG_00038;TERG_00061;TERG_00069;TERG_00070;TERG_00073;TERG_00076;TERG_00089;TERG_00090;TERG_00092;TERG_00093;TERG_00096;TERG_00098;TERG_00102;TERG_00109;TERG_00142;TERG_00160;TERG_00176;TERG_00184;TERG_00186;TERG_00193;TERG_00197;TERG_00247;TERG_00250;TERG_00269;TERG_00275;TERG_00297;TERG_00299;TERG_00336;TERG_00339;TERG_00342;TERG_00344;TERG_00355;TERG_00363;TERG_00382;TERG_00418;TER…	K00814+K01452+K00966+K01555+K01800+K05894+K00652+K00772+K03936+K06127+K00166+K00888+K01679+K00860+K02150+K10437+K07127+K00948+K03858+K16368+K01785+K00793+K01836+K15634+K00306+K00849+K01652+K02141+K01641+K01835+K01613+K06123+K01568+K01885+K01904+K01895+K15428+K01684+K00456+K08726+K00517+K03785+K00480+K01230+K03938+K01950+K01183+K18106+K00002+K01113+K03019+K00831+K00290+K00213+K04487+K00463+K17900+…
Caffeine metabolism	2	2	0.396608	0.998134	ko00232	TERG_00631;TERG_07188	K00365+K00106
Carbapenem biosynthesis	2	2	0.396608	0.998134	ko00332	TERG_00694;TERG_04648	K00931+K00147
Sesquiterpenoid and triterpenoid biosynthesis	2	2	0.396608	0.998134	ko00909	TERG_05717;TERG_05883	K00511+K00801
Propanoate metabolism	29	44	0.407459	0.998134	ko00640	TERG_00093;TERG_00382;TERG_00704;TERG_01521;TERG_01871;TERG_02006;TERG_02599;TERG_02614;TERG_02650;TERG_02836;TERG_04038;TERG_04056;TERG_04079;TERG_04250;TERG_05696;TERG_05943;TERG_07230;TERG_07496;TERG_07526;TERG_08070;TERG_08450;TERG_08472;TERG_11583;TERG_11720;TERG_11721;TERG_11867;TERG_11868;TERG_12613;TERG_12614	K00166+K01895+K01908+K00626+K07511+K00382+K00140+K00167+K00249+K01899+K13524+K01900+K00823+K00016+K05605
Pentose phosphate pathway	27	41	0.418257	0.998134	ko00030	TERG_00184;TERG_00342;TERG_00915;TERG_01359;TERG_01919;TERG_02181;TERG_02309;TERG_02454;TERG_02601;TERG_03729;TERG_03784;TERG_04192;TERG_04251;TERG_04336;TERG_04489;TERG_05354;TERG_05437;TERG_06119;TERG_06314;TERG_06744;TERG_07001;TERG_07181;TERG_07294;TERG_08938;TERG_11585;TERG_12365;TERG_12591	K00948+K01835+K01783+K00615+K01619+K00033+K01053+K00852+K00616+K01807+K00850+K01057+K00090+K01624+K00851+K01621
beta-Alanine metabolism	32	49	0.429567	0.998134	ko00410	TERG_01053;TERG_01338;TERG_01339;TERG_01358;TERG_01435;TERG_01532;TERG_01655;TERG_02006;TERG_02545;TERG_02650;TERG_02783;TERG_03012;TERG_03352;TERG_03438;TERG_04038;TERG_04079;TERG_04250;TERG_05943;TERG_06093;TERG_06838;TERG_07116;TERG_07241;TERG_07496;TERG_07526;TERG_07581;TERG_08070;TERG_08261;TERG_08329;TERG_08472;TERG_11720;TERG_11721;TERG_12725	K00276+K01580+K00797+K13366+K07511+K00140+K00249+K13524+K00823+K00128+K00293+K13367+K05605
Folate biosynthesis	21	32	0.455764	0.998134	ko00790	TERG_00540;TERG_00881;TERG_01235;TERG_01936;TERG_02459;TERG_02693;TERG_02763;TERG_04519;TERG_04590;TERG_04978;TERG_05056;TERG_05562;TERG_06210;TERG_06211;TERG_06899;TERG_07727;TERG_07728;TERG_08134;TERG_08355;TERG_08708;TERG_12463	K01113+K13950+K00287+K03635+K01930+K01495+K01077
Valine, leucine and isoleucine degradation	43	67	0.473554	0.998134	ko00280	TERG_00093;TERG_00339;TERG_00775;TERG_01052;TERG_01270;TERG_01521;TERG_01871;TERG_02006;TERG_02599;TERG_02614;TERG_02650;TERG_02836;TERG_03476;TERG_04038;TERG_04079;TERG_04250;TERG_04291;TERG_04293;TERG_04294;TERG_04598;TERG_04894;TERG_05949;TERG_06687;TERG_07116;TERG_07230;TERG_07496;TERG_07526;TERG_07581;TERG_07849;TERG_08070;TERG_08300;TERG_08472;TERG_11583;TERG_11720;TERG_11721;TERG_11809;TER…	K00166+K01641+K18660+K01027+K01907+K00626+K07511+K00382+K00140+K00167+K01640+K00249+K13524+K01968+K00253+K01969+K00020+K00128+K00826+K05605+K07513+K05607
Fatty acid biosynthesis	24	37	0.479052	0.998134	ko00061	TERG_02122;TERG_02172;TERG_02249;TERG_03340;TERG_04003;TERG_04598;TERG_04646;TERG_04930;TERG_04944;TERG_06998;TERG_07462;TERG_07584;TERG_07796;TERG_07849;TERG_08051;TERG_08279;TERG_08296;TERG_08322;TERG_08952;TERG_11538;TERG_11539;TERG_11955;TERG_12594;TERG_12701	K01897+K00668+K00059+K00645+K09458+K00667
Insulin resistance	17	26	0.486823	0.998134	ko04931	TERG_00652;TERG_01379;TERG_01470;TERG_01677;TERG_01868;TERG_02763;TERG_03851;TERG_03875;TERG_04427;TERG_05752;TERG_05832;TERG_06340;TERG_06426;TERG_06761;TERG_12071;TERG_12280;TERG_12552	K07203+K17605+K18952+K00820+K00688+K06269+K18050+K03083+K06276
SNARE interactions in vesicular transport	13	20	0.525794	0.998134	ko04130	TERG_00018;TERG_01034;TERG_01244;TERG_01289;TERG_02709;TERG_03189;TERG_05470;TERG_06393;TERG_06503;TERG_07614;TERG_07785;TERG_08401;TERG_11664	K08504+K08502+K08517+K08513+K08490+K08492+K08516+K08489+K08488+K08499+K08498+K08497
Other types of O-glycan biosynthesis	3	4	0.527234	0.998134	ko00514	TERG_01978;TERG_02437;TERG_05005	K00728+K10967
Meiosis - yeast	99	157	0.528059	0.998134	ko04113	TERG_00315;TERG_00348;TERG_00460;TERG_00652;TERG_00705;TERG_01026;TERG_01042;TERG_01086;TERG_01291;TERG_01300;TERG_01397;TERG_01545;TERG_01629;TERG_01713;TERG_01718;TERG_01815;TERG_01868;TERG_02066;TERG_02266;TERG_02378;TERG_02417;TERG_02504;TERG_02531;TERG_02614;TERG_02814;TERG_02828;TERG_02848;TERG_02855;TERG_03048;TERG_03157;TERG_03286;TERG_03327;TERG_03419;TERG_03652;TERG_03685;TERG_03813;TER…	K12761+K08139+K03456+K07203+K07827+K06636+K02365+K02216+K12780+K06669+K09468+K12575+K09243+K02213+K02605+K06683+K06662+K03352+K03348+K02209+K04563+K02541+K02212+K01768+K12769+K03349+K03350+K04345+K02537+K06660+K09235+K04640+K12776+K02607+K10878+K06661+K06679+K02542+K02604+K06269+K06646+K06659+K03363+K12782+K02220+K02540+K06628+K11584+K03355+K03357+K03351+K02178+K03358+K02830
Mismatch repair	23	36	0.529756	0.998134	ko03430	TERG_00228;TERG_00229;TERG_00943;TERG_01792;TERG_02621;TERG_03447;TERG_03581;TERG_03606;TERG_04692;TERG_05158;TERG_05326;TERG_05523;TERG_05552;TERG_06308;TERG_06412;TERG_06552;TERG_06581;TERG_07710;TERG_08209;TERG_08284;TERG_08399;TERG_11789;TERG_12335	K10747+K08735+K10739+K10746+K10858+K10754+K07466+K08734+K03504+K08737+K10755+K08739+K10756+K03505+K08736+K04802
Inositol phosphate metabolism	28	44	0.531701	0.998134	ko00562	TERG_00098;TERG_00557;TERG_01458;TERG_01705;TERG_01843;TERG_02071;TERG_02263;TERG_02500;TERG_02650;TERG_03304;TERG_03763;TERG_03957;TERG_03978;TERG_05098;TERG_05813;TERG_06566;TERG_06766;TERG_06886;TERG_06923;TERG_07211;TERG_07317;TERG_07526;TERG_07878;TERG_08084;TERG_08498;TERG_08537;TERG_12294;TERG_12473	K00888+K00921+K00915+K01858+K05857+K00889+K00140+K00469+K01099+K00010+K01106+K01771+K00914+K01803+K01092+K01083
Fatty acid degradation	38	60	0.535366	0.998134	ko00071	TERG_01233;TERG_01394;TERG_01521;TERG_01733;TERG_01858;TERG_01871;TERG_02006;TERG_02122;TERG_02249;TERG_02491;TERG_02644;TERG_03078;TERG_03231;TERG_04003;TERG_04038;TERG_04103;TERG_04250;TERG_04317;TERG_04598;TERG_04781;TERG_05480;TERG_06785;TERG_07116;TERG_07462;TERG_07496;TERG_07581;TERG_07849;TERG_08070;TERG_08194;TERG_08278;TERG_08347;TERG_08952;TERG_11720;TERG_11721;TERG_11955;TERG_12061;TER…	K13239+K00493+K00626+K13953+K00121+K07511+K01897+K00252+K00232+K14338+K00249+K00128+K07513
Tryptophan metabolism	46	73	0.550192	0.998134	ko00380	TERG_00585;TERG_01197;TERG_01252;TERG_01394;TERG_01521;TERG_01871;TERG_01998;TERG_02006;TERG_02134;TERG_02164;TERG_02491;TERG_02842;TERG_03078;TERG_03231;TERG_04146;TERG_04250;TERG_04600;TERG_04781;TERG_04807;TERG_04934;TERG_05131;TERG_05310;TERG_05417;TERG_05807;TERG_06116;TERG_06785;TERG_06879;TERG_07088;TERG_07116;TERG_07193;TERG_07276;TERG_07496;TERG_07581;TERG_07678;TERG_08041;TERG_08050;TER…	K00463+K01501+K03781+K00493+K00626+K00452+K07511+K00252+K14338+K01426+K14264+K00486+K01593+K00128+K00164+K15067+K00838+K14263+K01556
Butanoate metabolism	39	62	0.561885	0.998134	ko00650	TERG_00299;TERG_00339;TERG_00668;TERG_01052;TERG_01270;TERG_01338;TERG_01339;TERG_01521;TERG_01871;TERG_02006;TERG_02264;TERG_02647;TERG_02704;TERG_03352;TERG_03476;TERG_04079;TERG_04115;TERG_04250;TERG_04502;TERG_04894;TERG_05001;TERG_05586;TERG_05679;TERG_05943;TERG_05949;TERG_06314;TERG_06909;TERG_07001;TERG_07116;TERG_07294;TERG_07496;TERG_07581;TERG_07584;TERG_07909;TERG_08070;TERG_08261;TER…	K01652+K01641+K00100+K01027+K01907+K01580+K00626+K07511+K01640+K13524+K00135+K00074+K00823
Fructose and mannose metabolism	44	70	0.562075	0.998134	ko00051	TERG_00061;TERG_00614;TERG_00668;TERG_00890;TERG_01295;TERG_01621;TERG_01624;TERG_01784;TERG_01876;TERG_02264;TERG_02647;TERG_02704;TERG_02759;TERG_02801;TERG_02952;TERG_03340;TERG_03403;TERG_03412;TERG_03770;TERG_03774;TERG_04111;TERG_04115;TERG_04131;TERG_04894;TERG_05001;TERG_05437;TERG_05585;TERG_05586;TERG_05949;TERG_06314;TERG_06422;TERG_06519;TERG_06744;TERG_07001;TERG_07269;TERG_07294;TER…	K00966+K18339+K00100+K00754+K18337+K17497+K00844+K00846+K17742+K01809+K19029+K18447+K00850+K19030+K00900+K01624+K01803+K00008
Endocytosis	84	134	0.56714	0.998134	ko04144	TERG_00015;TERG_00020;TERG_00024;TERG_00153;TERG_00384;TERG_00534;TERG_00557;TERG_00586;TERG_00594;TERG_01106;TERG_01168;TERG_01410;TERG_01470;TERG_01522;TERG_01565;TERG_01650;TERG_01752;TERG_01758;TERG_01777;TERG_01868;TERG_01883;TERG_02059;TERG_02224;TERG_02441;TERG_02500;TERG_02522;TERG_02537;TERG_02857;TERG_02868;TERG_02883;TERG_02915;TERG_02930;TERG_03036;TERG_03041;TERG_03203;TERG_03327;TER…	K12486+K12562+K07941+K05747+K15053+K05754+K12182+K12183+K11827+K12471+K12196+K12193+K18952+K10396+K04646+K05757+K12472+K12488+K04513+K03283+K04705+K19475+K00889+K01115+K18442+K12494+K18467+K12195+K12189+K10364+K11839+K12188+K11866+K17919+K17917+K12492+K11826+K07904+K05756+K04393+K12197+K07889+K12190+K12200+K12199+K10365+K12479+K05758+K19366+K12198+K18466+K12184+K12191+K07901
Regulation of autophagy	14	22	0.569702	0.998134	ko04140	TERG_00570;TERG_01652;TERG_01803;TERG_02044;TERG_02632;TERG_02714;TERG_03003;TERG_03032;TERG_04785;TERG_04873;TERG_06765;TERG_07878;TERG_08489;TERG_11869	K08341+K17888+K08333+K08334+K08342+K08329+K08336+K08331+K08330+K08339+K08269+K00914+K08332
Arginine biosynthesis	20	32	0.60041	0.998134	ko00220	TERG_00004;TERG_00746;TERG_01483;TERG_03478;TERG_04543;TERG_04580;TERG_04811;TERG_05127;TERG_05790;TERG_05791;TERG_06207;TERG_06506;TERG_06830;TERG_07149;TERG_07611;TERG_07765;TERG_08334;TERG_11628;TERG_11969;TERG_12678	K00814+K01438+K00262+K00818+K01755+K01427+K14454+K14455+K00611+K00620+K01915+K15371
Nucleotide excision repair	38	61	0.600704	0.998134	ko03420	TERG_00083;TERG_00228;TERG_00229;TERG_00965;TERG_01701;TERG_01792;TERG_02053;TERG_03200;TERG_03447;TERG_03606;TERG_03809;TERG_04180;TERG_04495;TERG_04527;TERG_04543;TERG_04602;TERG_04659;TERG_04692;TERG_04861;TERG_04934;TERG_05028;TERG_05117;TERG_05127;TERG_05233;TERG_05326;TERG_05828;TERG_06118;TERG_06412;TERG_06449;TERG_06552;TERG_06789;TERG_06860;TERG_08209;TERG_08284;TERG_08399;TERG_11790;TER…	K10838+K10747+K02324+K02202+K10739+K10841+K10754+K03506+K03868+K03142+K10843+K10849+K02325+K07466+K10570+K03143+K02326+K03504+K10846+K10609+K10755+K10842+K10756+K03505+K04802
ABC transporters	23	37	0.613055	0.998134	ko02010	TERG_00286;TERG_00402;TERG_01131;TERG_01443;TERG_02508;TERG_02839;TERG_03933;TERG_04224;TERG_04806;TERG_04952;TERG_05538;TERG_06212;TERG_07621;TERG_08299;TERG_08591;TERG_08693;TERG_08751;TERG_11626;TERG_11627;TERG_12373;TERG_12477;TERG_12595;TERG_12651	K05661+K05663+K05658+K08711+K15628+K08712+K05681
Methane metabolism	23	37	0.613055	0.998134	ko00680	TERG_00269;TERG_00382;TERG_00550;TERG_00708;TERG_00709;TERG_00711;TERG_00974;TERG_00976;TERG_01612;TERG_01858;TERG_02450;TERG_02657;TERG_02745;TERG_02887;TERG_05437;TERG_06055;TERG_06314;TERG_06744;TERG_06975;TERG_07001;TERG_07294;TERG_07547;TERG_12591	K15634+K01895+K00831+K00600+K15633+K01689+K00121+K01079+K00058+K00830+K00850+K01624+K01070
Pyrimidine metabolism	72	116	0.62167	0.998134	ko00240	TERG_00450;TERG_00549;TERG_00965;TERG_00977;TERG_01242;TERG_01524;TERG_01623;TERG_01747;TERG_01753;TERG_01926;TERG_01965;TERG_02034;TERG_02100;TERG_02256;TERG_02361;TERG_02612;TERG_02617;TERG_02647;TERG_02704;TERG_02803;TERG_02810;TERG_03356;TERG_03389;TERG_03525;TERG_03809;TERG_03824;TERG_03895;TERG_04015;TERG_04024;TERG_04025;TERG_04120;TERG_04135;TERG_04458;TERG_04475;TERG_04558;TERG_04588;TER…	K01240+K03019+K02324+K03003+K16066+K01081+K13800+K03008+K03787+K03022+K03015+K01489+K14721+K03007+K02684+K11541+K01591+K03011+K03506+K03004+K03018+K01956+K03024+K03005+K03023+K03021+K01519+K00761+K00940+K00876+K02325+K02321+K00254+K03000+K02326+K03026+K03504+K00560+K03010+K01465+K03014+K02999+K01937+K03027+K03020+K03025+K03006+K00384+K03505+K01493+K02685
Biosynthesis of amino acids	109	176	0.647178	0.998134	ko01230	TERG_00004;TERG_00184;TERG_00269;TERG_00299;TERG_00477;TERG_00550;TERG_00576;TERG_00659;TERG_00691;TERG_00694;TERG_00708;TERG_00709;TERG_00711;TERG_00746;TERG_00915;TERG_00974;TERG_00976;TERG_01076;TERG_01107;TERG_01272;TERG_01358;TERG_01359;TERG_01564;TERG_01612;TERG_01618;TERG_01919;TERG_01964;TERG_02181;TERG_02309;TERG_02450;TERG_02616;TERG_02637;TERG_02641;TERG_02651;TERG_02657;TERG_02745;TER…	K00814+K00948+K15634+K01652+K03785+K00831+K00290+K01626+K01697+K00931+K00600+K01438+K01783+K15633+K01681+K01657+K01647+K00797+K00615+K01958+K01689+K04486+K01758+K01079+K01705+K01739+K00143+K00058+K05824+K00052+K13830+K01754+K00818+K01694+K01738+K00286+K00053+K01814+K00616+K06001+K04518+K01807+K00147+K01702+K01755+K00789+K00927+K00850+K00873+K17450+K00031+K14454+K01687+K00264+K01624+K01620+K01760+…
Base excision repair	22	36	0.661991	0.998134	ko03410	TERG_00228;TERG_00229;TERG_00477;TERG_00965;TERG_01825;TERG_02408;TERG_03447;TERG_03809;TERG_04582;TERG_04652;TERG_04659;TERG_05028;TERG_05233;TERG_05326;TERG_06282;TERG_06449;TERG_06663;TERG_06699;TERG_08284;TERG_11854;TERG_12092;TERG_12335	K10747+K10798+K02324+K10773+K10772+K03506+K03512+K03648+K02325+K02326+K03504+K03660+K10771+K10801+K03505+K04799+K04802
Other glycan degradation	5	8	0.662232	0.998134	ko00511	TERG_01004;TERG_01164;TERG_02748;TERG_12680;TERG_12681	K01186+K01190+K12373+K01191
beta-Lactam resistance	2	3	0.690365	0.998134	ko01501	TERG_01837;TERG_03227	K01207
Glycosphingolipid biosynthesis - globo series	2	3	0.690365	0.998134	ko00603	TERG_00488;TERG_02748	K07407+K12373
Lipoic acid metabolism	2	3	0.690365	0.998134	ko00785	TERG_02473;TERG_07558	K03801+K03800
Selenocompound metabolism	9	15	0.699344	0.998134	ko00450	TERG_01553;TERG_01964;TERG_02447;TERG_02637;TERG_02641;TERG_04702;TERG_06888;TERG_07507;TERG_11896	K01874+K01758+K00958+K01739+K01760+K00384+K01763
Biosynthesis of secondary metabolites	358	578	0.724851	0.998134	ko01110	TERG_00061;TERG_00073;TERG_00092;TERG_00093;TERG_00102;TERG_00184;TERG_00193;TERG_00197;TERG_00247;TERG_00269;TERG_00299;TERG_00339;TERG_00342;TERG_00344;TERG_00355;TERG_00363;TERG_00382;TERG_00466;TERG_00477;TERG_00538;TERG_00576;TERG_00580;TERG_00636;TERG_00659;TERG_00669;TERG_00708;TERG_00709;TERG_00711;TERG_00746;TERG_00805;TERG_00830;TERG_00845;TERG_00915;TERG_00974;TERG_00976;TERG_01053;TER…	K00966+K05894+K06127+K00166+K01679+K00948+K16368+K01785+K00793+K15634+K01652+K01641+K01835+K01613+K01568+K01885+K01904+K01895+K18388+K00517+K03785+K00002+K00290+K00213+K00211+K01626+K00227+K00600+K01438+K01792+K01783+K15633+K00276+K01681+K11778+K02858+K01657+K05917+K03781+K00764+K01637+K01647+K00559+K00077+K00218+K01580+K00797+K00615+K00626+K01081+K01689+K04486+K17497+K01952+K00794+K00006+K13953+…
C5-Branched dibasic acid metabolism	3	5	0.732746	0.998134	ko00660	TERG_00299;TERG_02773;TERG_08102	K01652+K00052
Glycosaminoglycan degradation	3	5	0.732746	0.998134	ko00531	TERG_01837;TERG_02748;TERG_03227	K01207+K12373
Cysteine and methionine metabolism	36	60	0.732985	0.998134	ko00270	TERG_00089;TERG_00456;TERG_00691;TERG_00863;TERG_00875;TERG_01066;TERG_01268;TERG_01358;TERG_01682;TERG_01683;TERG_01943;TERG_01964;TERG_02637;TERG_02641;TERG_03676;TERG_03762;TERG_03961;TERG_04073;TERG_04363;TERG_04574;TERG_05164;TERG_05222;TERG_06207;TERG_06438;TERG_06711;TERG_06888;TERG_07149;TERG_07241;TERG_07528;TERG_07777;TERG_08041;TERG_08054;TERG_08300;TERG_08334;TERG_08443;TERG_08450	K00772+K00456+K01697+K11204+K00558+K00797+K08963+K01505+K01758+K01739+K01738+K00026+K00641+K01920+K01611+K00789+K14454+K01760+K14455+K00293+K08964+K17069+K00838+K00826+K01251+K00016
Glycolysis / Gluconeogenesis	42	70	0.74221	0.998134	ko00010	TERG_00197;TERG_00269;TERG_00342;TERG_00355;TERG_00382;TERG_00538;TERG_00845;TERG_00974;TERG_01612;TERG_01733;TERG_01858;TERG_02264;TERG_02533;TERG_02599;TERG_02601;TERG_02614;TERG_02657;TERG_02759;TERG_03412;TERG_03781;TERG_04317;TERG_05002;TERG_05251;TERG_05437;TERG_05486;TERG_05527;TERG_05747;TERG_05821;TERG_06560;TERG_06744;TERG_07116;TERG_07230;TERG_07437;TERG_07581;TERG_08388;TERG_08450;TER…	K01785+K15634+K01835+K01568+K01895+K00002+K01792+K15633+K01689+K13953+K00121+K00382+K00844+K00627+K01784+K00927+K00850+K00873+K00161+K01624+K00128+K00016+K01803+K00162
Phenylalanine, tyrosine and tryptophan biosynthesis	17	29	0.75439	0.998134	ko00400	TERG_00477;TERG_00636;TERG_00659;TERG_01107;TERG_03083;TERG_03555;TERG_04414;TERG_04444;TERG_04817;TERG_05515;TERG_05524;TERG_06207;TERG_07149;TERG_07457;TERG_07559;TERG_08041;TERG_08334	K03785+K00211+K01626+K01657+K13830+K01694+K06001+K04518+K14454+K14455+K00817+K01736+K00838
Sulfur metabolism	17	29	0.75439	0.998134	ko00920	TERG_00109;TERG_00488;TERG_00582;TERG_01743;TERG_02256;TERG_02447;TERG_02637;TERG_02641;TERG_02958;TERG_03528;TERG_03676;TERG_04017;TERG_04363;TERG_06888;TERG_07777;TERG_07919;TERG_11922	K00860+K00988+K00381+K00958+K01739+K00380+K08738+K01738+K17069+K01082
Nicotinate and nicotinamide metabolism	20	34	0.754637	0.998134	ko00760	TERG_00450;TERG_00498;TERG_01524;TERG_01926;TERG_02361;TERG_02535;TERG_02810;TERG_03268;TERG_04524;TERG_04564;TERG_05234;TERG_05860;TERG_06189;TERG_06866;TERG_06970;TERG_07186;TERG_08001;TERG_08462;TERG_08588;TERG_12629	K01240+K01950+K01081+K03787+K00767+K11121+K03426+K00763+K01440+K10524+K00858+K00323
Starch and sucrose metabolism	40	67	0.755519	0.998134	ko00500	TERG_00342;TERG_00727;TERG_00881;TERG_01078;TERG_01127;TERG_01129;TERG_01742;TERG_02547;TERG_02601;TERG_02759;TERG_02763;TERG_02801;TERG_03018;TERG_03412;TERG_03875;TERG_04111;TERG_04178;TERG_04268;TERG_04499;TERG_05164;TERG_06242;TERG_06290;TERG_06535;TERG_06668;TERG_06681;TERG_06746;TERG_06780;TERG_06874;TERG_07026;TERG_07238;TERG_07239;TERG_07959;TERG_07960;TERG_08052;TERG_08062;TERG_08523;TER…	K01835+K01178+K00697+K00706+K01210+K16055+K00844+K00688+K01188+K18447+K01051+K01196+K01199+K00963+K01176+K01187+K01198+K00700+K01194
alpha-Linolenic acid metabolism	8	14	0.770225	0.998134	ko00592	TERG_00073;TERG_02644;TERG_03747;TERG_04103;TERG_05480;TERG_08194;TERG_08278;TERG_12530	K05894+K00232+K16342+K07513
Glycine, serine and threonine metabolism	63	105	0.771704	0.998134	ko00260	TERG_00269;TERG_00275;TERG_00550;TERG_00691;TERG_00708;TERG_00709;TERG_00711;TERG_00974;TERG_00976;TERG_01053;TERG_01149;TERG_01242;TERG_01532;TERG_01623;TERG_01655;TERG_01964;TERG_02450;TERG_02545;TERG_02599;TERG_02614;TERG_02647;TERG_02657;TERG_02704;TERG_02745;TERG_02783;TERG_02803;TERG_02887;TERG_03012;TERG_03438;TERG_03439;TERG_03450;TERG_03555;TERG_03837;TERG_04026;TERG_04414;TERG_04588;TER…	K15634+K00306+K00831+K01697+K00600+K15633+K00276+K00108+K16066+K01758+K01079+K00382+K00058+K00830+K01754+K01694+K00643+K06001+K15918+K00049+K02437+K00281+K01620+K00301+K00605+K01733
Pantothenate and CoA biosynthesis	18	31	0.776736	0.998134	ko00770	TERG_00299;TERG_01305;TERG_01761;TERG_01925;TERG_02339;TERG_02343;TERG_02432;TERG_02660;TERG_03004;TERG_03572;TERG_03834;TERG_04392;TERG_04637;TERG_05553;TERG_06238;TERG_07923;TERG_08020;TERG_08300	K01652+K00077+K00859+K01922+K09680+K00606+K00053+K01598+K01687+K00826
Ribosome biogenesis in eukaryotes	72	120	0.783018	0.998134	ko03008	TERG_00123;TERG_00181;TERG_00343;TERG_00915;TERG_00940;TERG_00963;TERG_01000;TERG_01027;TERG_01046;TERG_01279;TERG_01368;TERG_01591;TERG_01706;TERG_01817;TERG_01842;TERG_01909;TERG_01919;TERG_01999;TERG_02194;TERG_02309;TERG_02494;TERG_02568;TERG_02611;TERG_03057;TERG_03082;TERG_03270;TERG_03304;TERG_03441;TERG_03970;TERG_04061;TERG_04221;TERG_04441;TERG_04482;TERG_04513;TERG_04746;TERG_04889;TER…	K01164+K14565+K13288+K03097+K14557+K14564+K14526+K14758+K11128+K14556+K11129+K14555+K14575+K03685+K03539+K11108+K14570+K14568+K14549+K14552+K14560+K12619+K14553+K14522+K14539+K11130+K11131+K14558+K06943+K14567+K12845+K03538+K14548+K14284+K14521+K14532+K14546+K12618+K14572+K14574+K03537+K07562+K14536+K14566+K03264+K14573+K14550+K07178+K14569+K14538+K14537+K14561+K14554
Spliceosome	86	143	0.789104	0.998134	ko03040	TERG_00131;TERG_00279;TERG_00701;TERG_00804;TERG_01109;TERG_01198;TERG_01561;TERG_01651;TERG_01710;TERG_01874;TERG_01883;TERG_01940;TERG_01969;TERG_02002;TERG_02066;TERG_02176;TERG_02177;TERG_02396;TERG_02436;TERG_02848;TERG_02941;TERG_02952;TERG_02963;TERG_03261;TERG_03272;TERG_03319;TERG_03424;TERG_03443;TERG_03519;TERG_03655;TERG_03750;TERG_03778;TERG_04319;TERG_04385;TERG_04484;TERG_04703;TER…	K12733+K12893+K12813+K11095+K12825+K12830+K11086+K11091+K11094+K12833+K12624+K12852+K03283+K11099+K12848+K12854+K12621+K12819+K12880+K12839+K12824+K12855+K11087+K12883+K12823+K09564+K12816+K12623+K12849+K12829+K12860+K12818+K12845+K11092+K12859+K12821+K12872+K12878+K10599+K12864+K11097+K12622+K12856+K12837+K12828+K12867+K11088+K12868+K12626+K12879+K12811+K12881+K12877+K12627+K12817+K12869+K12844+…
Ascorbate and aldarate metabolism	5	9	0.7926	0.998134	ko00053	TERG_03304;TERG_03763;TERG_04192;TERG_07116;TERG_07581	K00469+K01053+K00128
N-Glycan biosynthesis	34	58	0.797152	0.998134	ko00510	TERG_00480;TERG_00809;TERG_00905;TERG_01069;TERG_01248;TERG_01360;TERG_01453;TERG_01470;TERG_01607;TERG_01868;TERG_02080;TERG_02082;TERG_03131;TERG_03285;TERG_03369;TERG_03674;TERG_03851;TERG_04100;TERG_04593;TERG_04667;TERG_04754;TERG_04830;TERG_05514;TERG_05689;TERG_06141;TERG_06338;TERG_06761;TERG_06982;TERG_07406;TERG_07522;TERG_07970;TERG_08152;TERG_12267;TERG_12280	K01230+K07432+K03845+K01228+K03843+K05546+K03848+K03846+K12666+K03844+K00729+K12669+K01001+K03850+K12667+K09659+K09658+K03847+K03849
Pyruvate metabolism	43	73	0.802619	0.998134	ko00620	TERG_00102;TERG_00382;TERG_00701;TERG_01521;TERG_01564;TERG_01871;TERG_02493;TERG_02599;TERG_02614;TERG_02615;TERG_02740;TERG_03338;TERG_03762;TERG_03781;TERG_04605;TERG_05486;TERG_05821;TERG_05853;TERG_06000;TERG_06112;TERG_06438;TERG_06522;TERG_06533;TERG_06560;TERG_07001;TERG_07044;TERG_07081;TERG_07088;TERG_07116;TERG_07127;TERG_07230;TERG_07294;TERG_07581;TERG_07630;TERG_08017;TERG_08388;TER…	K01679+K01895+K00101+K00626+K01958+K01759+K00382+K01069+K01512+K00026+K00627+K00049+K00873+K00102+K00161+K00128+K01655+K00016+K00162
Riboflavin metabolism	6	11	0.815187	0.998134	ko00740	TERG_00247;TERG_01088;TERG_01676;TERG_03162;TERG_03281;TERG_08363	K00793+K02858+K00794+K14655+K00861+K00505
Taurine and hypotaurine metabolism	10	18	0.816386	0.998134	ko00430	TERG_00456;TERG_00831;TERG_01338;TERG_01339;TERG_01713;TERG_03352;TERG_08173;TERG_08261;TERG_11969;TERG_12646	K00456+K00681+K01580+K15371
Cyanoamino acid metabolism	17	30	0.818722	0.998134	ko00460	TERG_00708;TERG_00709;TERG_00711;TERG_00831;TERG_00976;TERG_01197;TERG_01713;TERG_02197;TERG_02589;TERG_02801;TERG_02842;TERG_02988;TERG_04146;TERG_07547;TERG_08173;TERG_11687;TERG_12646	K00600+K00681+K01501+K10675+K01455+K01188+K01424
Degradation of aromatic compounds	27	47	0.826995	0.998134	ko01220	TERG_00477;TERG_00538;TERG_00610;TERG_00805;TERG_01018;TERG_01180;TERG_01279;TERG_01285;TERG_01733;TERG_01858;TERG_02172;TERG_02264;TERG_02511;TERG_02541;TERG_03218;TERG_03877;TERG_04174;TERG_04192;TERG_04317;TERG_04950;TERG_05747;TERG_06283;TERG_07970;TERG_08267;TERG_08347;TERG_12061;TERG_12063	K00480+K00002+K07824+K03379+K13953+K00121+K01053
Various types of N-glycan biosynthesis	27	47	0.826995	0.998134	ko00513	TERG_00480;TERG_00606;TERG_00809;TERG_00890;TERG_00905;TERG_01069;TERG_01360;TERG_01453;TERG_01607;TERG_02313;TERG_03131;TERG_03285;TERG_03369;TERG_03674;TERG_04593;TERG_04667;TERG_05514;TERG_06250;TERG_06338;TERG_06397;TERG_06644;TERG_06982;TERG_07406;TERG_07522;TERG_07640;TERG_07970;TERG_08152	K01230+K05529+K07432+K05528+K03845+K03843+K05533+K03846+K12666+K03844+K12669+K12667+K05534+K05535+K03847
Peroxisome	62	105	0.827901	0.998134	ko04146	TERG_00009;TERG_00108;TERG_00275;TERG_00285;TERG_00399;TERG_00458;TERG_01118;TERG_01233;TERG_01242;TERG_01252;TERG_01936;TERG_02039;TERG_02042;TERG_02064;TERG_02122;TERG_02249;TERG_02644;TERG_02839;TERG_02887;TERG_03122;TERG_03476;TERG_03832;TERG_03965;TERG_04003;TERG_04092;TERG_04103;TERG_04277;TERG_04335;TERG_04524;TERG_04598;TERG_05257;TERG_05258;TERG_05330;TERG_05371;TERG_05446;TERG_05480;TER…	K13352+K13341+K00306+K13343+K08726+K11187+K13239+K13237+K03781+K13299+K12261+K13344+K13339+K01897+K00232+K15628+K00830+K13348+K01640+K12663+K13336+K04565+K03426+K13345+K00031+K06664+K13337+K11992+K00106+K04564+K00624+K08764+K01796+K00869+K13338+K07513
Cell cycle - yeast	112	187	0.833375	0.998134	ko04111	TERG_00119;TERG_00218;TERG_00315;TERG_00381;TERG_00460;TERG_00491;TERG_00601;TERG_00749;TERG_00873;TERG_01026;TERG_01042;TERG_01086;TERG_01141;TERG_01300;TERG_01333;TERG_01397;TERG_01545;TERG_01704;TERG_01718;TERG_01737;TERG_01815;TERG_01868;TERG_01885;TERG_02066;TERG_02309;TERG_02378;TERG_02417;TERG_02441;TERG_02504;TERG_02575;TERG_02607;TERG_02814;TERG_02828;TERG_02835;TERG_02848;TERG_02855;TER…	K02515+K09202+K06641+K06668+K03360+K03456+K18669+K06681+K06647+K06636+K02365+K02216+K04371+K06669+K06675+K06686+K06684+K12575+K02213+K02605+K06683+K02219+K06662+K03352+K06665+K03348+K11272+K02209+K04563+K02541+K02212+K06653+K01078+K03349+K03350+K06685+K03361+K02537+K06660+K03347+K02179+K02607+K03868+K06661+K06678+K06674+K06679+K06672+K02542+K02516+K02604+K06682+K04354+K06687+K06666+K06646+K06659+…
2-Oxocarboxylic acid metabolism	31	54	0.839992	0.998134	ko01210	TERG_00004;TERG_00299;TERG_00746;TERG_01076;TERG_01272;TERG_02616;TERG_02773;TERG_03478;TERG_03834;TERG_04125;TERG_04280;TERG_04543;TERG_04753;TERG_05127;TERG_05351;TERG_05745;TERG_05819;TERG_06075;TERG_06207;TERG_06238;TERG_07015;TERG_07127;TERG_07149;TERG_07604;TERG_07765;TERG_07909;TERG_08041;TERG_08102;TERG_08300;TERG_08334;TERG_08367	K00814+K01652+K01438+K01681+K01647+K01705+K05824+K00052+K00818+K00053+K01702+K17450+K00031+K14454+K01687+K01655+K14455+K00620+K00838+K00826
Oxidative phosphorylation	64	109	0.848853	0.998134	ko00190	TERG_00090;TERG_00096;TERG_00142;TERG_00336;TERG_00493;TERG_00874;TERG_00883;TERG_00884;TERG_01049;TERG_01353;TERG_01354;TERG_01765;TERG_02032;TERG_02073;TERG_02629;TERG_02752;TERG_03472;TERG_03517;TERG_03553;TERG_03791;TERG_03841;TERG_04001;TERG_04064;TERG_04121;TERG_04130;TERG_04139;TERG_04143;TERG_04145;TERG_04231;TERG_04390;TERG_04490;TERG_04651;TERG_04748;TERG_04761;TERG_04991;TERG_05029;TER…	K03936+K02150+K02141+K03938+K03963+K03955+K03941+K02155+K03661+K02132+K00234+K03965+K00419+K02137+K02267+K02147+K03940+K02269+K03959+K11352+K00415+K01535+K02135+K02263+K02133+K00236+K03939+K03934+K02151+K03949+K03885+K00411+K02144+K02143+K11353+K03964+K02152+K02149+K03950+K00413+K00235+K03942+K00237+K02154+K00416+K02272+K00417+K02259+K02145+K02264+K02140+K01507+K03884+K03953+K01539
Tyrosine metabolism	41	71	0.851426	0.998134	ko00350	TERG_00069;TERG_00070;TERG_01053;TERG_01285;TERG_01532;TERG_01655;TERG_01733;TERG_01858;TERG_01872;TERG_02541;TERG_02545;TERG_02783;TERG_02787;TERG_03012;TERG_03438;TERG_04194;TERG_04317;TERG_04502;TERG_04687;TERG_05417;TERG_05450;TERG_06093;TERG_06207;TERG_06838;TERG_06909;TERG_06913;TERG_07116;TERG_07149;TERG_07457;TERG_07581;TERG_07971;TERG_08041;TERG_08152;TERG_08211;TERG_08334;TERG_08363;TER…	K01555+K01800+K00276+K00450+K13953+K00121+K00680+K00135+K01593+K14454+K14455+K00817+K02510+K00838+K00545+K00505+K01557+K00457
Protein export	20	36	0.863624	0.998134	ko03060	TERG_00692;TERG_02579;TERG_03282;TERG_03487;TERG_03854;TERG_04540;TERG_04908;TERG_05762;TERG_06110;TERG_06387;TERG_06668;TERG_06746;TERG_07087;TERG_07608;TERG_07729;TERG_07764;TERG_08091;TERG_08233;TERG_08469;TERG_12232	K12272+K03104+K13431+K12275+K03107+K12948+K09481+K09540+K03108+K03106+K10956+K03105+K09647
Porphyrin and chlorophyll metabolism	17	31	0.869706	0.998134	ko00860	TERG_00363;TERG_01311;TERG_02216;TERG_02750;TERG_04026;TERG_05719;TERG_05720;TERG_05734;TERG_06006;TERG_06103;TERG_06360;TERG_06489;TERG_06496;TERG_07154;TERG_07615;TERG_07731;TERG_07749	K01885+K00218+K00231+K00643+K01772+K01764+K01719+K01599+K01749+K00228+K19054+K02259+K01845
Protein processing in endoplasmic reticulum	74	128	0.90549	0.998134	ko04141	TERG_00073;TERG_00118;TERG_00480;TERG_00559;TERG_00662;TERG_00664;TERG_00957;TERG_01069;TERG_01139;TERG_01199;TERG_01201;TERG_01248;TERG_01360;TERG_01470;TERG_01508;TERG_01607;TERG_01868;TERG_01883;TERG_01927;TERG_01983;TERG_01984;TERG_02492;TERG_02573;TERG_02637;TERG_03285;TERG_03369;TERG_03413;TERG_03487;TERG_03688;TERG_03851;TERG_03869;TERG_04084;TERG_04170;TERG_04180;TERG_04197;TERG_04215;TER…	K09580+K14005+K01230+K03237+K08288+K14007+K04523+K13989+K01228+K05546+K10575+K03283+K10601+K10088+K06689+K13719+K14015+K12666+K10661+K12275+K10082+K03347+K16196+K14016+K03868+K14003+K04555+K12669+K13996+K14022+K09561+K09503+K13525+K12667+K04554+K07953+K09481+K01456+K09540+K14006+K09584+K04079+K09486+K14026+K14009+K08054+K10597+K09518+K10956+K14018+K10666+K03094
Histidine metabolism	8	16	0.90742	0.998134	ko00340	TERG_01618;TERG_04053;TERG_05417;TERG_05640;TERG_07116;TERG_07404;TERG_07457;TERG_07581	K04486+K01814+K01593+K00128+K14152+K00817
Arginine and proline metabolism	26	48	0.920813	0.998134	ko00330	TERG_00694;TERG_01358;TERG_01435;TERG_03360;TERG_03695;TERG_04254;TERG_04574;TERG_04600;TERG_04648;TERG_04945;TERG_05131;TERG_06207;TERG_06879;TERG_07088;TERG_07116;TERG_07149;TERG_07241;TERG_07581;TERG_07905;TERG_08000;TERG_08050;TERG_08283;TERG_08329;TERG_08333;TERG_08334;TERG_12676	K00931+K00797+K13366+K01259+K00286+K00472+K01611+K01426+K00147+K01480+K00318+K14454+K00128+K14455+K00293+K00294+K13367+K01750
Carotenoid biosynthesis	2	5	0.933995	0.998134	ko00906	TERG_03921;TERG_08184	K15745+K17842
Nitrogen metabolism	17	33	0.937459	0.998134	ko00910	TERG_01197;TERG_01483;TERG_01546;TERG_02589;TERG_02814;TERG_02842;TERG_03154;TERG_04146;TERG_04232;TERG_04580;TERG_05124;TERG_06147;TERG_06509;TERG_06675;TERG_11628;TERG_11687;TERG_11969	K01501+K00262+K00459+K01455+K01673+K17877+K00264+K01915+K15371
Valine, leucine and isoleucine biosynthesis	9	19	0.948271	0.998134	ko00290	TERG_00299;TERG_02773;TERG_03439;TERG_03834;TERG_03837;TERG_04753;TERG_06238;TERG_08102;TERG_08300	K01652+K00052+K01754+K00053+K01702+K01687+K00826
Homologous recombination	31	58	0.948791	0.998134	ko03440	TERG_01039;TERG_01073;TERG_01407;TERG_01455;TERG_01456;TERG_01623;TERG_01792;TERG_01820;TERG_02961;TERG_02992;TERG_03350;TERG_03838;TERG_04072;TERG_04169;TERG_04692;TERG_04711;TERG_05055;TERG_05199;TERG_05202;TERG_05246;TERG_05326;TERG_05351;TERG_05547;TERG_05575;TERG_05919;TERG_07048;TERG_07378;TERG_07603;TERG_08095;TERG_08284;TERG_12178	K03165+K10875+K10865+K10882+K10866+K10739+K10901+K10879+K10958+K07466+K04482+K03504+K10877+K03505
Monobactam biosynthesis	1	3	0.949315	0.998134	ko00261	TERG_02447	K00958
Non-homologous end-joining	23	45	0.963237	0.998134	ko03450	TERG_01407;TERG_01623;TERG_01820;TERG_02961;TERG_02992;TERG_03063;TERG_04582;TERG_04711;TERG_05055;TERG_05199;TERG_05202;TERG_05239;TERG_05351;TERG_05547;TERG_05575;TERG_06333;TERG_06376;TERG_07742;TERG_08095;TERG_11665;TERG_11854;TERG_12178;TERG_12328	K10865+K10866+K10777+K03512+K10981+K10885+K04799+K10884
Glycerophospholipid metabolism	53	97	0.9646	0.998134	ko00564	TERG_00193;TERG_00344;TERG_01158;TERG_01242;TERG_01331;TERG_01572;TERG_01719;TERG_01942;TERG_02057;TERG_02267;TERG_02306;TERG_02317;TERG_02522;TERG_02542;TERG_02609;TERG_02897;TERG_02952;TERG_03420;TERG_03704;TERG_03747;TERG_03981;TERG_04063;TERG_04194;TERG_04342;TERG_04499;TERG_04640;TERG_04915;TERG_04968;TERG_05266;TERG_05522;TERG_05697;TERG_06547;TERG_06553;TERG_06604;TERG_06682;TERG_06778;TER…	K16368+K01613+K06123+K06130+K06128+K01049+K00006+K00993+K16369+K01115+K13507+K00550+K18693+K13509+K16342+K00995+K13513+K13523+K00967+K13535+K13333+K01126+K08744+K15728+K00894+K00866+K00111
Arachidonic acid metabolism	3	8	0.966364	0.998134	ko00590	TERG_00458;TERG_03747;TERG_04277	K08726+K16342
Linoleic acid metabolism	16	33	0.970207	0.998134	ko00591	TERG_00668;TERG_02264;TERG_02647;TERG_02704;TERG_03747;TERG_04115;TERG_04894;TERG_05001;TERG_05586;TERG_05949;TERG_06314;TERG_07001;TERG_07294;TERG_07584;TERG_07909;TERG_12591	K00100+K16342
Phenylalanine metabolism	34	65	0.971303	0.998134	ko00360	TERG_00160;TERG_00382;TERG_01053;TERG_01532;TERG_01655;TERG_02122;TERG_02249;TERG_02545;TERG_02783;TERG_02952;TERG_03012;TERG_03438;TERG_04003;TERG_04600;TERG_05131;TERG_05259;TERG_05417;TERG_05450;TERG_05679;TERG_06093;TERG_06207;TERG_06838;TERG_06879;TERG_07088;TERG_07149;TERG_07457;TERG_07462;TERG_08041;TERG_08050;TERG_08283;TERG_08334;TERG_12522;TERG_12601;TERG_12725	K10437+K01904+K00276+K01426+K01593+K18852+K00074+K14454+K14455+K00817+K00838+K00457
Aflatoxin biosynthesis	11	24	0.972876	0.998134	ko00254	TERG_02649;TERG_03705;TERG_03706;TERG_05134;TERG_05587;TERG_06024;TERG_07299;TERG_07440;TERG_11514;TERG_12097;TERG_12491	K17645+K17649+K17651+K17644+K17648+K17650
Ribosome	86	154	0.973187	0.998134	ko03010	TERG_00106;TERG_00179;TERG_00190;TERG_00217;TERG_00242;TERG_00344;TERG_00383;TERG_00462;TERG_00531;TERG_00545;TERG_00632;TERG_00633;TERG_00834;TERG_00891;TERG_01102;TERG_01165;TERG_01256;TERG_01415;TERG_01465;TERG_01585;TERG_01604;TERG_01952;TERG_02267;TERG_02377;TERG_02397;TERG_02404;TERG_02521;TERG_02542;TERG_02673;TERG_02858;TERG_02894;TERG_02895;TERG_02971;TERG_03204;TERG_03300;TERG_03704;TER…	K02896+K02988+K02956+K02977+K02901+K02920+K02872+K02985+K02993+K02951+K02871+K02960+K02967+K02936+K02947+K02875+K02898+K02914+K02958+K02997+K02922+K02987+K02900+K02890+K02879+K02940+K02917+K02937+K02866+K02932+K02938+K02931+K02893+K02984+K02863+K02883+K02995+K02907+K02925+K02921+K02974+K02983+K02882+K02877+K02994+K02941+K02908+K02905+K02966+K02867+K02876+K02903+K02935+K02894+K02971+K02979+K02919+…
Amino sugar and nucleotide sugar metabolism	48	90	0.977236	0.998134	ko00520	TERG_00038;TERG_00061;TERG_00197;TERG_00250;TERG_00297;TERG_00342;TERG_00501;TERG_01145;TERG_01621;TERG_01624;TERG_01635;TERG_01677;TERG_01837;TERG_02533;TERG_02562;TERG_02601;TERG_02705;TERG_02714;TERG_02748;TERG_02759;TERG_02813;TERG_03223;TERG_03227;TERG_03403;TERG_03412;TERG_03843;TERG_04329;TERG_04918;TERG_04919;TERG_05002;TERG_05789;TERG_06029;TERG_06638;TERG_06874;TERG_06925;TERG_06926;TER…	K01452+K00966+K01785+K01836+K00849+K01835+K01183+K17497+K07106+K00820+K01207+K00698+K12373+K00844+K01443+K01809+K01233+K01784+K00326+K00972+K00963+K01198
Aminoacyl-tRNA biosynthesis	49	92	0.979017	0.998134	ko00970	TERG_00063;TERG_00363;TERG_00461;TERG_00484;TERG_00910;TERG_00946;TERG_01032;TERG_01045;TERG_01347;TERG_01506;TERG_01553;TERG_01715;TERG_01902;TERG_01920;TERG_02113;TERG_02167;TERG_02206;TERG_02216;TERG_02227;TERG_02609;TERG_03080;TERG_03656;TERG_03871;TERG_03991;TERG_04197;TERG_04198;TERG_04376;TERG_04470;TERG_04702;TERG_05399;TERG_05781;TERG_06454;TERG_06708;TERG_06907;TERG_07088;TERG_07118;TER…	K04567+K01885+K01890+K01883+K01893+K01876+K01868+K01874+K01873+K01887+K01869+K01870+K01880+K01875+K02433+K01867+K02434+K01866+K01881+K01872+K01889
Thiamine metabolism	9	21	0.982244	0.998134	ko00730	TERG_00583;TERG_00584;TERG_02795;TERG_02842;TERG_03458;TERG_05058;TERG_05196;TERG_08191;TERG_08345	K04487+K03146+K14154+K00949+K05307
Glutathione metabolism	24	49	0.984432	0.998134	ko00480	TERG_00418;TERG_00579;TERG_00681;TERG_00831;TERG_00863;TERG_00875;TERG_00880;TERG_01338;TERG_01358;TERG_01713;TERG_01936;TERG_03390;TERG_03729;TERG_03893;TERG_04073;TERG_04661;TERG_05164;TERG_05562;TERG_06075;TERG_07241;TERG_07290;TERG_08173;TERG_08208;TERG_12646	K15428+K00799+K01469+K00681+K11204+K00797+K13299+K00033+K01920+K00031+K00293
Ether lipid metabolism	20	42	0.985923	0.998134	ko00565	TERG_00344;TERG_01242;TERG_01942;TERG_02057;TERG_02267;TERG_02306;TERG_02522;TERG_02542;TERG_03704;TERG_03747;TERG_03860;TERG_03981;TERG_04499;TERG_04968;TERG_05266;TERG_05697;TERG_06553;TERG_06896;TERG_07285;TERG_11746	K06123+K00993+K01115+K16342+K16794
Sulfur relay system	8	21	0.994494	0.998134	ko04122	TERG_00583;TERG_00584;TERG_02693;TERG_02842;TERG_06421;TERG_06684;TERG_08191;TERG_08345	K04487+K03635+K12161+K11996
Penicillin and cephalosporin biosynthesis	4	14	0.998134	0.998134	ko00311	TERG_01270;TERG_02615;TERG_05139;TERG_08203	K12743+K04126
