# Supplementary material for: Integrated microRNA and mRNA analysis in the pathogenic filamentous fungus Trichophyton rubrum
Source: BMC Genomics. 2018 Dec 14;19:933. doi: 10.1186/s12864-018-5316-3 (PMC6295003; doi:10.1186/s12864-018-5316-3)
Supplement: Supplementary file 5 — Table S4. The secreted proteases targeted by milRNAs in T. rubrum. (XLSX 11 kb) [file 12864_2018_5316_MOESM5_ESM.xlsx]

## Sheet: Sheet3
Table S4. The secreted proteases targeted by milRNAs in T. rubrum.
Target gene	milRNA	Function annotation
TERG_01617	Tru-novel-miR-8	subtilisin-like protease 4
TERG_08201	Tru-miR-1260	subtilisin-like protease 5
TERG_08260	Tru-miR-2127	subtilisin-like protease 2
TERG_04338	Tru-miR-4968-3p,Tru-miR-762,Tru-miR2102-3p	subtilisin-like serine protease pepC
TERG_02990	Tru-miR-4459	subtilisin-like protease 6
TERG_00338	Tru-miR854	Glutamate carboxypeptidase Tre2
TERG_01895	Tru-miR-6981-5p	Carboxypeptidase
TERG_02199	Tru-miR-9891,Tru-novel-miR-2	Glutamate carboxypeptidase
TERG_04721	Tru-miR414	Glutamate carboxypeptidase
TERG_04769	Tru-miR-4968-3p,Tru-miR-6981-5p,Tru-novel-miR-9	Extracelular serine carboxypeptidase
TERG_08255	Tru-miR-2127,Tru-miR-574-5p,Tru-miR-466i-5p	Carboxypeptidase Y homolog A
TERG_11593	Tru-miR-2127	Carboxypeptidase
TERG_11594	Tru-miR-7019-5p	Carboxypeptidase Y
TERG_07589	Tru-miR-2904	serine carboxypeptidase
TERG_00225	Tru-miR-6800-3p,Tru-miR-3870-5p	Zinc metalloproteinase
TERG_01577	Tru-miR414,Tru-miR-4968-3p	Zinc metalloprotease
TERG_01583	Tru-miR5658,Tru-miR-3208,Tru-miR-9337,Tru-miR-595	protease Ste24
TERG_04176	Tru-miR-9891,Tru-miR-3141-1,Tru-miR-3141-2	metallocarboxypeptidase A
TERG_04396	Tru-miR-4968-3p	metallopeptidase Ste23
TERG_05923	Tru-miR-3208	metallopeptidase MepB
TERG_08011	Tru-miR-669,Tru-miR-574-5p	metallocarboxypeptidase A-like protein
TERG_08195	Tru-miR-754d	S41 family peptidase
TERG_11783	Tru-miR-6883-5p	extracellular metalloproteinase 5
TERG_01544	Tru-miR-4968-3p,Tru-miR-151-5p,Tru-miR-3968	Pitrilysin family metalloprotease
TERG_06178	Tru-miR-6754-3p	Calpain-like protease
TERG_07197	Tru-miR-518a-5p,Tru-miR-6883-5p	Disintegrin-like metalloprotease
TERG_02315	Tru-miR-9891,Tru-miR-4968-3p,Tru-miR-6981-5p	Extracellular aspartic endopeptidase
TERG_04149	Tru-miR-1895,Tru-miR-9465	Endopeptidase Clp
TERG_06552	Tru-miR-1737	Aspartic-type endopeptidase
TERG_06570	Tru-miR156e-3p	O-sialoglycoprotein endopeptidase
TERG_06704	Tru-miR-3141-1,Tru-miR-1691,Tru-miR-3141-2	Aspartic endopeptidase Pep2
TERG_07513	Tru-miR-2904	endoprotease Kex2
TERG_08060	Tru-miR-574-5p	Aspartic-type endopeptidase
TERG_08393	Tru-miR5658,Tru-miR854,Tru-miR-762	Aspartyl aminopeptidase
TERG_04411	Tru-miR-6981-5p	Dipeptidase
TERG_04614	Tru-miR-3208,Tru-miR-298-5p,Tru-miR-4968-3p,Tru-miR-9201a,Tru-miR-1626-3p,Tru-miR-2467-3p,Tru-miR-6	Dipeptidyl peptidase
TERG_06625	Tru-miR-754d	Tripeptidyl peptidase SED3
TERG_11930	Tru-miR-2765-3p	Xaa-pro dipeptidase app
TERG_00734	Tru-miR-3620-5p,Tru-miR-466i-5p	isoaspartyl dipeptidase
TERG_00686	Tru-miR-9331,Tru-miR-71a-3p	Probable Xaa-Pro aminopeptidase pepP
TERG_03360	Tru-miR-4968-3p,Tru-miR-6-2-5p	Proline iminopeptidase
TERG_03681	Tru-miR414,Tru-miR-3113-3p,Tru-miR-196b,Tru-miR-754d	leucine aminopeptidase 1
TERG_04592	Tru-miR-3113-3p	methionine aminopeptidase
TERG_05652	Tru-miR854,Tru-miR-3620-5p	leucine aminopeptidase 1
TERG_05806	Tru-novel-miR-12	methionine aminopeptidase
TERG_12154	Tru-miR-2127,Tru-miR-762,Tru-miR-4763-3p,Tru-miR-8485,Tru-miR-466f-3p,Tru-miR-669c-3p,Tru-miR-6981-5p	Aminopeptidase
TERG_12591	Tru-miR5658,Tru-miR-3533,Tru-miR-151-5p	peptidase
TERG_07728	Tru-miR-2898,Tru-miR-4968-3p	Alkaline phosphatase family protein
TERG_00899	Tru-miR-2898,Tru-miR-2491-3p,Tru-miR-6878-5p,Tru-miR-1895	Neutral/Alkaline nonlysosomal ceramidase
TERG_00380	Tru-miR-8485	Vacuolar membrane protease
TERG_01125	Tru-miR414,Tru-miR-1895,Tru-miR-3113-3p	SprT family metallopeptidase
