# Supplementary material for: Integrated microRNA and mRNA analysis in the pathogenic filamentous fungus Trichophyton rubrum
Source: BMC Genomics. 2018 Dec 14;19:933. doi: 10.1186/s12864-018-5316-3 (PMC6295003; doi:10.1186/s12864-018-5316-3)
Supplement: Supplementary file 6 — Table S5. Conservation of milRNAs and corresponding target genes in dermatophytes. (XLSX 25 kb) [file 12864_2018_5316_MOESM6_ESM.xlsx]

## Sheet: Table S5A
Table S5. Conservation of milRNAs and corresponding target genes in dermatophytes.
Table S5A. Conservation of milRNAs in other six dermatophytes.
milRNA in T. rubrum	A. benhamiae	T. equinum	T. tonsurans	T. verrucosum	M. canis	M. gypseum
Tru-miR3518	-	YES	YES	YES	-	-
Tru-miR860-3p	-	-	-	-	-	-
Tru-miR-13b	-	-	-	-	-	-
Tru-miR-3740	-	-	-	YES	-	-
Tru-miR-3776	-	-	-	-	-	-
Tru-miR-9891	YES	-	-	YES	-	-
Tru-miR-1175-5p	-	-	-	-	-	-
Tru-miR398g-5p	-	-	-	-	-	-
Tru-miR414	YES	YES	YES	YES	YES	YES
Tru-miR5658	-	-	-	-	-	-
Tru-miR477	-	-	-	-	-	-
Tru-miR8577	YES	YES	YES	YES	YES	YES
Tru-miR-7-3p	YES	-	-	YES	-	-
Tru-miR156h-3p	-	-	-	-	-	-
Tru-miR7736-3p	-	-	-	-	-	-
Tru-miR7766-5p	YES	YES	YES	YES	YES	YES
Tru-miR-29a-3p	-	-	-	-	-	-
Tru-miR-5869	YES	YES	YES	YES	YES	YES
Tru-miR-3208	YES	YES	YES	-	YES	-
Tru-miR-3210	-	-	-	-	-	-
Tru-miR-3347b	-	-	-	-	-	-
Tru-miR-3397	-	-	-	-	-	-
Tru-miR408-5p	-	-	-	-	-	-
Tru-miR-2370-3p	-	-	-	-	-	-
Tru-miR-2478	-	-	-	-	-	-
Tru-miR-2898	-	-	-	-	-	-
Tru-miR-2904	-	-	-	-	-	-
Tru-miR-3141-1	-	-	-	-	-	-
Tru-miR-339a	-	-	-	-	-	-
Tru-miR-3533	YES	YES	YES	YES	YES	YES
Tru-miR-669	YES	-	-	YES	-	-
Tru-miR-207-1	-	-	-	-	-	-
Tru-miR-122	-	-	-	-	-	-
Tru-miR-1260	-	-	-	-	-	-
Tru-miR-298-5p	YES	YES	YES	-	-	-
Tru-miR-4107-5p	YES	YES	YES	YES	-	-
Tru-miR-5612-5p	-	-	-	-	-	-
Tru-miR854	YES	YES	YES	YES	-	-
Tru-miR-64a-5p	YES	-	-	-	-	-
Tru-miR3946	YES	-	-	YES	-	-
Tru-miR3951	-	-	-	-	-	-
Tru-miR-1999	-	-	-	YES	-	-
Tru-miR-2715	-	YES	YES	YES	-	-
Tru-miR-2491-3p	YES	YES	YES	YES	YES	-
Tru-miR-4968-3p	YES	YES	YES	YES	YES	YES
Tru-miR-133c-3p	-	-	-	-	-	-
Tru-miR-23a-3-5p	-	-	-	-	-	-
Tru-miR-6-2-5p	-	-	-	YES	-	YES
Tru-miR-9094	YES	-	-	-	-	-
Tru-miR-9189e	-	-	-	-	-	-
Tru-miR-9201a	-	-	-	-	-	-
Tru-miR-9218	-	YES	YES	-	-	-
Tru-miR-9277	-	-	-	-	-	-
Tru-miR-9331	YES	-	-	YES	-	-
Tru-miR-9337	-	-	-	-	-	-
Tru-miR1134	YES	-	-	-	-	-
Tru-miR-1626-3p	-	-	-	YES	-	-
Tru-miR-1691	-	-	-	-	-	-
Tru-miR-1732	YES	YES	YES	YES	-	-
Tru-miR-1737	YES	YES	-	YES	-	-
Tru-miR-2127	-	-	YES	-	-	-
Tru-miR-3523	YES	YES	YES	YES	-	YES
Tru-miR-6612-5p	YES	YES	YES	YES	YES	-
Tru-miR-6670-5p	YES	YES	YES	YES	-	-
Tru-miR-762	-	YES	YES	-	-	-
Tru-miR-125a	-	-	-	-	-	-
Tru-miR-497	-	-	-	-	-	-
Tru-miR482	YES	YES	-	YES	-	-
Tru-miR-B2RC	-	YES	YES	-	-	-
Tru-miR-UL148D	-	-	-	-	-	-
Tru-miR-103b	-	-	-	-	-	-
Tru-miR-1183	-	-	-	-	-	-
Tru-miR-1246	-	-	-	-	-	-
Tru-miR-1281	-	-	-	-	-	-
Tru-miR-145-3p	-	-	-	-	-	-
Tru-miR-151b	-	-	-	-	-	-
Tru-miR-197-3p	-	-	-	-	-	-
Tru-miR-21-5p	-	-	-	-	-	-
Tru-miR-2467-3p	-	-	-	-	-	-
Tru-miR-3141-2	-	-	-	-	-	-
Tru-miR-3620-5p	-	-	-	-	-	-
Tru-miR-3976	-	YES	YES	-	YES	-
Tru-miR-4307	-	-	-	-	-	-
Tru-miR-4459	-	-	-	-	-	-
Tru-miR-4763-3p	YES	YES	YES	YES	-	-
Tru-miR-518a-5p	-	YES	YES	-	YES	YES
Tru-miR-522-3p	-	-	-	-	-	-
Tru-miR-574-5p	-	-	-	-	YES	-
Tru-miR-595	-	-	-	-	-	YES
Tru-miR-6728-5p	YES	-	-	YES	-	-
Tru-miR-6749-3p	-	-	-	-	-	-
Tru-miR-6754-3p	YES	-	-	-	-	-
Tru-miR-6755-3p	YES	YES	YES	YES	YES	YES
Tru-miR-6800-3p	-	-	-	-	-	-
Tru-miR-6830-3p	YES	YES	YES	YES	-	-
Tru-miR-6837-5p	-	-	-	-	-	-
Tru-miR-6878-5p	YES	YES	YES	YES	-	-
Tru-miR-6883-5p	YES	-	YES	YES	YES	-
Tru-miR-8485	YES	YES	YES	YES	YES	YES
Tru-miR-933	-	-	-	-	-	-
Tru-miR-944	-	-	-	-	-	-
Tru-miR5049e	-	-	-	-	-	-
Tru-miR-107b	-	-	-	-	-	-
Tru-miR-m01-1	-	-	-	-	-	-
Tru-miR-101b-3p	-	-	-	-	-	-
Tru-miR-106b-5p	-	-	-	-	-	-
Tru-miR-151-5p	-	YES	YES	-	-	-
Tru-miR-1895	-	-	-	-	-	-
Tru-miR-207-2	-	-	-	-	-	-
Tru-miR-3113-3p	YES	-	-	-	YES	-
Tru-miR-344d-2-5p	-	-	-	-	-	-
Tru-miR-3968	-	-	-	-	-	-
Tru-miR-409-3p	-	-	-	-	-	-
Tru-miR-466f-3p	-	-	-	-	-	-
Tru-miR-466i-5p	-	-	-	-	-	-
Tru-miR-5100	-	-	-	-	-	-
Tru-miR-5625-3p	YES	YES	YES	YES	-	-
Tru-miR-669c-3p	-	-	-	YES	-	YES
Tru-miR-6938-5p	YES	YES	YES	-	-	-
Tru-miR-6941-5p	YES	YES	YES	YES	YES	YES
Tru-miR-6981-5p	YES	YES	YES	YES	-	-
Tru-miR-7019-5p	YES	YES	YES	YES	-	-
Tru-miR156d-3p	-	-	-	-	-	-
Tru-miR2089-3p	-	-	-	-	-	-
Tru-miR2673a	-	-	-	YES	YES	YES
Tru-miR5298a	-	YES	YES	-	-	YES
Tru-novel-miR-1	-	-	-	-	-	-
Tru-novel-miR-10	-	-	-	YES	-	-
Tru-novel-miR-11	YES	YES	YES	YES	-	-
Tru-novel-miR-12	-	-	-	-	-	-
Tru-novel-miR-2	-	-	-	-	-	-
Tru-novel-miR-3	-	-	-	-	-	-
Tru-novel-miR-4	-	-	-	-	-	-
Tru-novel-miR-5	YES	YES	YES	-	-	-
Tru-novel-miR-6	-	-	-	-	-	-
Tru-novel-miR-7	-	-	-	-	-	-
Tru-novel-miR-8	YES	YES	YES	-	-	-
Tru-novel-miR-9	YES	YES	YES	YES	-	-
Tru-miR-2041a-3p	-	-	-	-	-	-
Tru-miR-9465	-	-	-	-	-	-
Tru-miR-1386	-	-	-	-	-	-
Tru-miR-1400-3p	-	-	-	-	-	-
Tru-miR1875	YES	YES	YES	YES	-	-
Tru-miR2102-3p	-	-	-	-	-	-
Tru-let-7b-3p	-	-	-	-	-	-
Tru-miR-196b	-	-	-	-	-	-
Tru-miR-2004-3p	-	-	-	-	-	-
Tru-miR-8227-5p	-	-	YES	-	-	-
Tru-miR-8335-3p	YES	YES	YES	YES	YES	YES
Tru-miR-2733b-5p	YES	-	-	YES	-	-
Tru-miR-207-3	-	-	-	-	-	-
Tru-miR-3586-3p	-	YES	YES	-	-	-
Tru-miR-409b	-	-	-	-	-	-
Tru-miR-rR1-1-5p	YES	YES	YES	YES	-	-
Tru-miR-rR1-5	-	-	-	-	-	-
Tru-miR6229-3p	-	-	-	-	-	-
Tru-miR-30e	-	-	-	-	-	-
Tru-miR-71a-3p	-	-	-	-	-	-
Tru-miR-124c-2-5p	-	-	-	-	-	-
Tru-miR-754d	-	-	-	-	-	-
Tru-miR-1175-3p	-	-	-	-	-	-
Tru-miR-8402-5p	-	-	-	-	-	-
Tru-miR8006-5p	-	-	-	-	-	-
Tru-miR8043	-	-	-	-	-	-
Tru-miR9656-3p	-	-	-	-	-	-
Tru-miR-2765-3p	YES	-	-	YES	-	-
Tru-miR-3829-5p	-	-	-	-	-	-
Tru-miR-3870-5p	-	-	-	-	-	-
Tru-miR-2962-3p	YES	-	-	YES	-	-
Tru-miR156e-3p	-	-	-	-	-	-

## Sheet: Table S5B
Table S5B. Predicted target genes of the milRNAs that were conserved in all seven dermatophytes.
milRNA	T. rubrum	A. benhamiae	T. equinum	T. tonsurans	T. verrucosum	M. canis	M. gypseum
Tru-miR414	TERG_01177;TERG_01577;TERG_07207;TERG_11557;TERG_05902;TERG_00294;TERG_06125;TERG_08612;TERG_11854;TERG_06834;TERG_07914;TERG_01871;TERG_11642;TERG_00835;TERG_08285;TERG_07137;TERG_05074	ARB_02715;ARB_02936;ARB_06276;ARB_02594;ARB_01321;ARB_04555;ARB_06392;ARB_01434;ARB_06221;ARB_07704;ARB_03960;ARB_03210;ARB_00900;ARB_03730;ARB_08030;ARB_05035;ARB_06597;ARB_05373;ARB_02632;ARB_04409;ARB_06300;ARB_05390	TEQG_04891;TEQG_05320;TEQG_00358;TEQG_03491;TEQG_08690;TEQG_00059;TEQG_07244;TEQG_00554;TEQG_01618;TEQG_08663;TEQG_08691;TEQG_03837;TEQG_07268;TEQG_04398;TEQG_04428;TEQG_04019;TEQG_04720;TEQG_04141;TEQG_05293;TEQG_06616;TEQG_05318;TEQG_00950;TEQG_03451;TEQG_04387;TEQG_01425;TEQG_02395	TESG_04851;TESG_08006;TESG_07459;TESG_01804;TESG_02755;TESG_07612;TESG_04006;TESG_08262;TESG_05302;TESG_07376;TESG_05376;TESG_03983;TESG_06450;TESG_03833;TESG_07466;TESG_05592;TESG_08326;TESG_05178;TESG_05291;TESG_04485;TESG_04435;TESG_00663;TESG_05168;TESG_06426;TESG_07543	TRV_06898;TRV_06251;TRV_00443;TRV_01463;TRV_02997;TRV_04850;TRV_04008;TRV_05478;TRV_04806;TRV_00085;TRV_06608;TRV_00709;TRV_06393;TRV_07676;TRV_05295;TRV_03820;TRV_04156;TRV_04448;TRV_00528	MCYG_06941;MCYG_06619;MCYG_06423;MCYG_03686;MCYG_02238;MCYG_06010;MCYG_07159;MCYG_08300;MCYG_03193;MCYG_04116;MCYG_05981;MCYG_07619;MCYG_04203;MCYG_02320;MCYG_05513	MGYG_01099;MGYG_00789;MGYG_00315;MGYG_08906;MGYG_03586;MGYG_07101;MGYG_02274;MGYG_01117;MGYG_05839;MGYG_08516;MGYG_02259;MGYG_02697;MGYG_07599;MGYG_04670;MGYG_08969;MGYG_01510;MGYG_08447;MGYG_09038;MGYG_05191;MGYG_02788;MGYG_09000;MGYG_04328;MGYG_06920;MGYG_04858;MGYG_09126;MGYG_06585;MGYG_03550
Tru-miR8577	TERG_04128;TERG_08102;TERG_04255;TERG_06366;TERG_05396;TERG_02948;TERG_01216;TERG_11686;TERG_12037;TERG_07268;TERG_00836;TERG_05415;TERG_08821;TERG_07731;TERG_12331;TERG_00784;TERG_01676;TERG_03710;TERG_08767;TERG_01107;TERG_08611;TERG_05791;TERG_12447;TERG_00621;TERG_05075;TERG_07902;TERG_00020;TERG_00247;TERG_01020;TERG_05281;TERG_01569;TERG_05521;TERG_06295;TERG_00383;TERG_08882;TERG_02636;TER…	ARB_03221;ARB_03473;ARB_05267;ARB_00261;ARB_06121;ARB_04257;ARB_00975;ARB_07573;ARB_03720;ARB_02923;ARB_03046;ARB_05557;ARB_05178;ARB_03937;ARB_05425;ARB_00522;ARB_05940;ARB_05531;ARB_01322;ARB_04551;ARB_04701;ARB_06232;ARB_04535;ARB_01066;ARB_06950;ARB_01734;ARB_03229;ARB_04124;ARB_07773;ARB_04729;ARB_01446;ARB_02701;ARB_04408;ARB_06813;ARB_04576;ARB_01807;ARB_04989;ARB_05330;ARB_05389;ARB_02557…	TEQG_04284;TEQG_07568;TEQG_06270;TEQG_05202;TEQG_04268;TEQG_06414;TEQG_02580;TEQG_08823;TEQG_05023;TEQG_01461;TEQG_04620;TEQG_08210;TEQG_06770;TEQG_04399;TEQG_05194;TEQG_04155;TEQG_02879;TEQG_02821;TEQG_04459;TEQG_04877;TEQG_01176;TEQG_01044;TEQG_03452;TEQG_04294;TEQG_04373;TEQG_07940;TEQG_05245;TEQG_06072;TEQG_03484;TEQG_01309;TEQG_03447;TEQG_01198;TEQG_01380;TEQG_06458;TEQG_06648;TEQG_06615;TEQ…	TESG_05997;TESG_06667;TESG_06015;TESG_04225;TESG_03181;TESG_01337;TESG_04613;TESG_05921;TESG_02594;TESG_02593;TESG_05126;TESG_03764;TESG_00823;TESG_00342;TESG_07302;TESG_06478;TESG_03677;TESG_07874;TESG_03038;TESG_06223;TESG_02724;TESG_06990;TESG_04574;TESG_00346;TESG_06105;TESG_00666;TESG_06411;TESG_00800;TESG_05900;TESG_02426;TESG_07591;TESG_08632;TESG_06427;TESG_04570;TESG_04325;TESG_08345;TES…	TRV_03349;TRV_05776;TRV_02450;TRV_06174;TRV_00645;TRV_01567;TRV_06466;TRV_02306;TRV_01499;TRV_05482;TRV_03510;TRV_03503;TRV_07136;TRV_02842;TRV_06020;TRV_01193;TRV_06315;TRV_02504;TRV_05263;TRV_06490;TRV_01297;TRV_04124;TRV_01936;TRV_02837;TRV_06127;TRV_02457;TRV_05283;TRV_00639;TRV_07382;TRV_07622;TRV_03175;TRV_04398;TRV_02614;TRV_00025;TRV_02230;TRV_07920;TRV_03830;TRV_04449;TRV_00856;TRV_00986…	MCYG_05317;MCYG_06032;MCYG_03038;MCYG_06796;MCYG_02237;MCYG_03212;MCYG_05948;MCYG_02819;MCYG_05536;MCYG_02142;MCYG_07573;MCYG_08037;MCYG_01852;MCYG_08717;MCYG_02196;MCYG_08515;MCYG_00094;MCYG_05451;MCYG_05522;MCYG_05686;MCYG_05765;MCYG_03922;MCYG_07594;MCYG_02717;MCYG_03681;MCYG_05003;MCYG_04248;MCYG_01035;MCYG_00717;MCYG_07950;MCYG_00647;MCYG_00855;MCYG_07010;MCYG_02792;MCYG_00080;MCYG_00734;MCY…	MGYG_08543;MGYG_03966;MGYG_08980;MGYG_03774;MGYG_04186;MGYG_01582;MGYG_04163;MGYG_00205;MGYG_02230;MGYG_05920;MGYG_08911;MGYG_02583;MGYG_01341;MGYG_03200;MGYG_03511;MGYG_07124;MGYG_05859;MGYG_02501;MGYG_01135;MGYG_00610;MGYG_01118;MGYG_05338;MGYG_04672;MGYG_08346;MGYG_00126;MGYG_07527;MGYG_04268;MGYG_02981;MGYG_03815;MGYG_06334;MGYG_07651;MGYG_03912;MGYG_05982;MGYG_01900;MGYG_02656;MGYG_02500;MGY…
Tru-miR7766-5p	-	-	TEQG_06319	TESG_07137	-	-	-
Tru-miR-5869	TERG_06475;TERG_01451;TERG_12302;TERG_04362;TERG_08229;TERG_08171;TERG_01118;TERG_06645;TERG_01029;TERG_01338;TERG_08326;TERG_00705;TERG_00272;TERG_11979;TERG_08545TERG_12350;TERG_06098;TERG_01379;TERG_12637;TERG_00679;TERG_06529;TERG_08104;TERG_00456;TERG_04204;TERG_07348;TERG_07242;TERG_01455;TERG_11755;TERG_05342;TERG_02673;TERG_11855;TERG_01441;TERG_07489;TERG_04667;TERG_07715;TERG_02691;TERG…	ARB_04599;ARB_00683;ARB_03526;ARB_03279;ARB_05447;ARB_01465;ARB_05578;ARB_00861;ARB_00445;ARB_07994;ARB_01909;ARB_01320;ARB_01855;ARB_00949;ARB_04436;ARB_02862;ARB_03210;ARB_02716;ARB_03452;ARB_02146;ARB_04250;ARB_03508;ARB_00402;ARB_02660;ARB_02335;ARB_03967;ARB_01916;ARB_04425;ARB_05820;ARB_02428;ARB_01899;ARB_02540;ARB_03574;ARB_07026;ARB_06469;ARB_04221;ARB_03498;ARB_00447;ARB_06440;ARB_03859…	TEQG_06393;TEQG_08391;TEQG_07982;TEQG_08612;TEQG_08303;TEQG_06115;TEQG_06228;TEQG_05248;TEQG_02682;TEQG_05031;TEQG_01461;TEQG_05931;TEQG_07362;TEQG_06627;TEQG_01382;TEQG_01080;TEQG_08036;TEQG_02667;TEQG_05036;TEQG_04335;TEQG_05995;TEQG_08547;TEQG_01094;TEQG_05844;TEQG_01460;TEQG_02639;TEQG_07265;TEQG_08813;TEQG_03868;TEQG_05843;TEQG_01699;TEQG_03728;TEQG_04276;TEQG_07178;TEQG_05072;TEQG_00484;TEQ…	TESG_00413;TESG_03986;TESG_02877;TESG_02199;TESG_07237;TESG_05137;TESG_07588;TESG_06496;TESG_07263;TESG_07481;TESG_08345;TESG_00365;TESG_03129;TESG_05335;TESG_02108;TESG_05282;TESG_08204;TESG_06520;TESG_02228;TESG_07721;TESG_02505;TESG_04009;TESG_05199;TESG_01995;TESG_07487;TESG_06794;TESG_07627;TESG_03161;TESG_06161;TESG_05832;TESG_00114;TESG_07236;TESG_01860;TESG_07783;TESG_02533;TESG_02360;TES…	TRV_00577;TRV_00449;TRV_02407;TRV_03234;TRV_05309;TRV_04179;TRV_06146;TRV_00735;TRV_02116;TRV_03753;TRV_07590;TRV_02067;TRV_00717;TRV_07990;TRV_01706;TRV_00404;TRV_07089;TRV_01567;TRV_07228;TRV_07931;TRV_04827;TRV_03323;TRV_00997;TRV_04687;TRV_00847;TRV_06498;TRV_04180;TRV_06824;TRV_03828;TRV_08101;TRV_02231;TRV_03645;TRV_06848;TRV_03508;TRV_06173;TRV_02509;TRV_01901;TRV_06016;TRV_00289;TRV_07183…	MCYG_01512;MCYG_03172;MCYG_08948;MCYG_04089;MCYG_03787;MCYG_02694;MCYG_02761;MCYG_00939;MCYG_08045;MCYG_02916;MCYG_03439;MCYG_03777;MCYG_01265;MCYG_08748;MCYG_07728;MCYG_05384;MCYG_01429;MCYG_02849;MCYG_08950;MCYG_07103;MCYG_03001;MCYG_08957;MCYG_08787;MCYG_02018;MCYG_04660;MCYG_07704;MCYG_04476;MCYG_02048;MCYG_08411;MCYG_00396;MCYG_00728;MCYG_06789;MCYG_05915;MCYG_07282;MCYG_00049;MCYG_06587;MCY…	MGYG_03621;MGYG_02250;MGYG_06940;MGYG_06814;MGYG_01240;MGYG_03840;MGYG_08922;MGYG_06727;MGYG_05074;MGYG_06371;MGYG_03254;MGYG_06688;MGYG_04738;MGYG_07237;MGYG_05348;MGYG_04452;MGYG_06534;MGYG_09067;MGYG_06019;MGYG_03491;MGYG_03869;MGYG_08185;MGYG_03027;MGYG_08608;MGYG_09074;MGYG_03171;MGYG_00084;MGYG_07264;MGYG_00867;MGYG_03949;MGYG_03832;MGYG_06806;MGYG_01863;MGYG_08757;MGYG_06574;MGYG_08903;MGY…
Tru-miR-3533	TERG_06292	-	-	-	TRV_07236	-	-
Tru-miR-4968-3p	TERG_03541;TERG_05201;TERG_11695;TERG_08567;TERG_07603;TERG_12469;TERG_00607;TERG_12510;TERG_08327;TERG_02122;TERG_02126;TERG_04098;TERG_07721;TERG_01543;TERG_01764TERG_04732;TERG_00316;TERG_03475;TERG_06111;TERG_07763;TERG_06803;TERG_05783;TERG_12455;TERG_06645;TERG_00223;TERG_04160;TERG_08643;TERG_11821;TERG_04769;TERG_12586TERG_04232;TERG_01173;TERG_11919;TERG_12333;TERG_11699;TERG_05233;TERG_…	ARB_00732;ARB_04790;ARB_05652;ARB_00440;ARB_04272;ARB_01308;ARB_07701;ARB_03302;ARB_00619;ARB_05388;ARB_05002;ARB_06527;ARB_04470;ARB_04515;ARB_00307;ARB_05401;ARB_00849;ARB_01709;ARB_03532;ARB_01591;ARB_06821;ARB_06306;ARB_02283;ARB_03183;ARB_03938;ARB_02955;ARB_00316;ARB_06154;ARB_03144;ARB_04394;ARB_04875;ARB_05110;ARB_03866;ARB_03028;ARB_03960;ARB_00624;ARB_05007;ARB_03628;ARB_07792;ARB_02485…	TEQG_00715;TEQG_03500;TEQG_07937;TEQG_02565;TEQG_04913;TEQG_02754;TEQG_01299;TEQG_00233;TEQG_02123;TEQG_03517;TEQG_06832;TEQG_04391;TEQG_03486;TEQG_02675;TEQG_02955;TEQG_01592;TEQG_03491;TEQG_08392;TEQG_01385;TEQG_04018;TEQG_04395;TEQG_07594;TEQG_01798;TEQG_03334;TEQG_00021;TEQG_08491;TEQG_05765;TEQG_07881;TEQG_05897;TEQG_01900;TEQG_01169;TEQG_02656;TEQG_08555;TEQG_03836;TEQG_07369;TEQG_08656;TEQ…	TESG_00954;TESG_08513;TESG_06673;TESG_07542;TESG_05452;TESG_06314;TESG_00190;TESG_00629;TESG_07482;TESG_08296;TESG_07325;TESG_01171;TESG_05290;TESG_01262;TESG_01895;TESG_02235;TESG_02663;TESG_03430;TESG_07873;TESG_06025;TESG_04010;TESG_08157;TESG_07574;TESG_03339;TESG_03433;TESG_04830;TESG_04901;TESG_05172;TESG_07180;TESG_08668;TESG_02128;TESG_01393;TESG_01546;TESG_08486;TESG_05564;TESG_05893;TES…	TRV_01946;TRV_06822;TRV_07347;TRV_05416;TRV_04322;TRV_00433;TRV_01304;TRV_06574;TRV_03621;TRV_03770;TRV_07261;TRV_05491;TRV_07859;TRV_07442;TRV_07990;TRV_01047;TRV_04008;TRV_07721;TRV_03928;TRV_02680;TRV_02283;TRV_04069;TRV_04523;TRV_07565;TRV_04074;TRV_00042;TRV_07280;TRV_08057;TRV_00025;TRV_02230;TRV_07448;TRV_00309;TRV_00399;TRV_04692;TRV_02151;TRV_00506;TRV_01013;TRV_02592;TRV_00348;TRV_01393…	MCYG_07095;MCYG_03268;MCYG_04051;MCYG_04845;MCYG_02272;MCYG_06101;MCYG_06011;MCYG_02696;MCYG_00208;MCYG_04976;MCYG_04063;MCYG_00785;MCYG_02695;MCYG_01467;MCYG_02653;MCYG_03760;MCYG_00421;MCYG_06412;MCYG_04735;MCYG_05465;MCYG_07754;MCYG_02820;MCYG_05900;MCYG_04946;MCYG_07096;MCYG_02423;MCYG_00446;MCYG_05640;MCYG_04279	MGYG_04585;MGYG_07088;MGYG_03498;MGYG_01826;MGYG_08430;MGYG_08659;MGYG_03362;MGYG_09156;MGYG_06866;MGYG_02720;MGYG_08157;MGYG_07180;MGYG_08558;MGYG_02914;MGYG_01542;MGYG_08556;MGYG_04584;MGYG_08642;MGYG_01960;MGYG_07555;MGYG_01201;MGYG_05421;MGYG_03951;MGYG_03682;MGYG_09109;MGYG_04067;MGYG_09116;MGYG_00737;MGYG_02994;MGYG_01579;MGYG_01737;MGYG_04543;MGYG_05492;MGYG_01250;MGYG_06651;MGYG_08692;MGY…
Tru-miR-6755-3p	TERG_00942	-	TEQG_05117	TESG_02461	-	-	-
Tru-miR-8485	TERG_04319;TERG_02218;TERG_12146;TERG_12432;TERG_07080;TERG_01572;TERG_02871;TERG_00223;TERG_07632;TERG_08254;TERG_04086;TERG_07591;TERG_01545;TERG_08611;TERG_01894;TERG_07937;TERG_08538;TERG_12455;TERG_00934;TERG_12154;TERG_00849;TERG_06709	ARB_01490;ARB_04669;ARB_03376;ARB_06589;ARB_01731;ARB_06126;ARB_00491;ARB_00622;ARB_05554;ARB_06761;ARB_02984;ARB_04256;ARB_05357;ARB_03752;ARB_01097;ARB_02411;ARB_02416;ARB_06900;ARB_07312	TEQG_00178;TEQG_05285;TEQG_05154;TEQG_07759;TEQG_06013;TEQG_03215;TEQG_05086;TEQG_03835;TEQG_02245;TEQG_01207;TEQG_05058;TEQG_03451;TEQG_04991;TEQG_00661;TEQG_04107;TEQG_03055;TEQG_07039;TEQG_00123;TEQG_03135;TEQG_00623;TEQG_03231;TEQG_06615;TEQG_05226;TEQG_04424;TEQG_04434;TEQG_04911;TEQG_04071;TEQG_01050;TEQG_05045;TEQG_00551;TEQG_07736;TEQG_08760	TESG_01735;TESG_04095;TESG_00496;TESG_04751;TESG_04579;TESG_05543;TESG_05650;TESG_02533;TESG_08307;TESG_04580;TESG_02383;TESG_04335;TESG_03951;TESG_00421;TESG_05154;TESG_06458;TESG_08533;TESG_07879;TESG_01772;TESG_02518;TESG_06896;TESG_05930;TESG_03491;TESG_03545	TRV_02043;TRV_05316;TRV_05939;TRV_04203;TRV_06388;TRV_01065;TRV_00986;TRV_05726;TRV_08054;TRV_03686;TRV_00893;TRV_01501;TRV_03425;TRV_04909;TRV_01593;TRV_01552;TRV_03825	MCYG_02695;MCYG_08241;MCYG_03664;MCYG_04020;MCYG_02800;MCYG_00735;MCYG_03067;MCYG_01673;MCYG_01140;MCYG_06642;MCYG_06583;MCYG_01462;MCYG_07480;MCYG_01333;MCYG_00840;MCYG_00526	MGYG_08058;MGYG_08065;MGYG_01789;MGYG_02587;MGYG_04928;MGYG_07167;MGYG_07435;MGYG_07237;MGYG_05393;MGYG_08967;MGYG_01361;MGYG_04587;MGYG_09137;MGYG_01475;MGYG_05599;MGYG_02623;MGYG_08754;MGYG_05332;MGYG_04948;MGYG_02847;MGYG_07291;MGYG_06923;MGYG_02717;MGYG_06820;MGYG_00854;MGYG_02714;MGYG_08553;MGYG_01921;MGYG_04168;MGYG_05215
Tru-miR-6941-5p	-	ARB_06359;ARB_02462	-	-	-	-	-
Tru-miR-8335-3p	TERG_07291;TERG_03413;TERG_12431;TERG_08001;TERG_07471;TERG_05305;TERG_11545;TERG_06070;TERG_01713;TERG_00255;TERG_00679;TERG_05045;TERG_01252;TERG_11820;TERG_01218;TERG_05581;TERG_04595;TERG_12146;TERG_00032;TERG_02288;TERG_03647;TERG_00626;TERG_05753;TERG_05242;TERG_06969;TERG_06965;TERG_03547;TERG_02880;TERG_05930;TERG_04492;TERG_05887;TERG_06111;TERG_05615;TERG_06563;TERG_00713;TERG_11958;TER…	ARB_07694;ARB_03045;ARB_06803;ARB_06125;ARB_04595;ARB_07648;ARB_07705;ARB_02701;ARB_02992;ARB_03629;ARB_03501;ARB_02687;ARB_04396;ARB_06940;ARB_05508;ARB_04810;ARB_07654;ARB_04334;ARB_00062;ARB_07435;ARB_02067;ARB_05651;ARB_01523;ARB_06096;ARB_06616;ARB_04395;ARB_07308;ARB_05192;ARB_01001;ARB_03826;ARB_00903;ARB_02145;ARB_06262;ARB_03510;ARB_05191;ARB_06690;ARB_01282;ARB_02919;ARB_04161;ARB_07509…	TEQG_06889;TEQG_02678;TEQG_05686;TEQG_07266;TEQG_07943;TEQG_03835;TEQG_04533;TEQG_00859;TEQG_02889;TEQG_03271;TEQG_04418;TEQG_02235;TEQG_04754;TEQG_07974;TEQG_01504;TEQG_01156;TEQG_03140;TEQG_00809;TEQG_05828;TEQG_06198;TEQG_03913;TEQG_07437;TEQG_04414;TEQG_07597;TEQG_04045;TEQG_06342;TEQG_07013;TEQG_05801;TEQG_00805;TEQG_01964;TEQG_07595;TEQG_00423;TEQG_03491;TEQG_00785;TEQG_07379;TEQG_04959;TEQ…	TESG_04885;TESG_02721;TESG_05344;TESG_06528;TESG_01058;TESG_02404;TESG_06190;TESG_00763;TESG_08286;TESG_08468;TESG_00491;TESG_03783;TESG_07054;TESG_03953;TESG_04963;TESG_04707;TESG_05018;TESG_07905;TESG_04886;TESG_07481;TESG_04192;TESG_00701;TESG_02659;TESG_00694;TESG_04382;TESG_04703;TESG_03686;TESG_02133;TESG_04686;TESG_04196;TESG_07252;TESG_01504;TESG_07179;TESG_00354;TESG_02237;TESG_01904;TES…	TRV_04816;TRV_04828;TRV_02660;TRV_00996;TRV_07582;TRV_07592;TRV_02243;TRV_05442;TRV_07269;TRV_00836;TRV_06445;TRV_01148;TRV_04598;TRV_08159;TRV_06496;TRV_07674;TRV_00744;TRV_06331;TRV_03823;TRV_04261;TRV_01904;TRV_01308;TRV_02930;TRV_02890;TRV_00752;TRV_04004;TRV_08209;TRV_03787;TRV_07928;TRV_04627;TRV_05352;TRV_01837;TRV_08096;TRV_00488;TRV_03147;TRV_06901;TRV_04840;TRV_05196;TRV_00877;TRV_04269…	MCYG_02265;MCYG_03688;MCYG_02534;MCYG_04838;MCYG_08162;MCYG_03392;MCYG_03490;MCYG_00092;MCYG_08399;MCYG_00111;MCYG_02513;MCYG_04439;MCYG_05768;MCYG_04113;MCYG_05334;MCYG_05384;MCYG_04771;MCYG_03668;MCYG_06027;MCYG_04529;MCYG_02517;MCYG_03553;MCYG_06314;MCYG_02292;MCYG_00735;MCYG_08236;MCYG_02484;MCYG_06909;MCYG_05305;MCYG_01815;MCYG_04110;MCYG_02378	MGYG_00356;MGYG_05834;MGYG_07248;MGYG_00089;MGYG_07513;MGYG_07241;MGYG_04620;MGYG_03647;MGYG_04329;MGYG_05116;MGYG_09109;MGYG_07963;MGYG_08965;MGYG_05624;MGYG_08271;MGYG_08402;MGYG_07328;MGYG_03380;MGYG_01287;MGYG_08589;MGYG_02098;MGYG_09049;MGYG_02801;MGYG_05319;MGYG_03932;MGYG_01181;MGYG_04662;MGYG_02827;MGYG_02957;MGYG_06174;MGYG_03662;MGYG_00650;MGYG_05185;MGYG_09011;MGYG_06540;MGYG_07509;MGY…
