# Supplementary material for: Integrated microRNA and mRNA analysis in the pathogenic filamentous fungus Trichophyton rubrum
Source: BMC Genomics. 2018 Dec 14;19:933. doi: 10.1186/s12864-018-5316-3 (PMC6295003; doi:10.1186/s12864-018-5316-3)
Supplement: Supplementary file 7 — Table S6. The differentially expressed milRNAs in T. rubrum. (XLSX 11 kb) [file 12864_2018_5316_MOESM7_ESM.xlsx]

## Sheet: Sheet1
Table S6. The differentially expressed milRNAs in T. rubrum.
milRNA	conidia_read count	mycelia_read count	conidia_normalized read count	mycelium_normalized read count	log2(conidia/mycelium)	p-value	q-value
Tru-miR8577	0	5	0	933.54	-10.867	5.66e-256	4.12e-255
Tru-miR-29a-3p	0	8	0	1493.7	-11.545	0	0
Tru-miR-2898	0	13	0	2427.2	-12.245	0	0
Tru-miR-2904	0	26	0	4854.4	-13.245	0	0
Tru-miR-3141-1	0	5	0	933.54	-10.867	5.66e-256	4.12e-255
Tru-miR-1281	0	26	0	4854.4	-13.245	0	0
Tru-miR-145-3p	0	5	0	933.54	-10.867	5.66e-256	4.12e-255
Tru-miR-3976	0	5	0	933.54	-10.867	5.66e-256	4.12e-255
Tru-miR-3968	0	5	0	933.54	-10.867	5.66e-256	4.12e-255
Tru-miR-466i-5p	0	19	0	3547.5	-12.793	0	0
Tru-miR-5100	0	48	0	8962	-14.13	0	0
Tru-novel-miR-7	0	17	0	3174	-12.632	0	0
Tru-miR5658	1	5	212.386	933.54	-2.136	0	0
Tru-miR-339a	2	6	424.771	1120.2	-1.3991	0	0
Tru-miR-2041a-3p	3	14	637.157	2613.9	-2.0365	0	0
Tru-miR-1260	4	41	849.542	7655	-3.1717	0	0
Tru-miR-3113-3p	8	0	1699.08	0	11.731	1.39e-182	8.88e-182
Tru-miR-1895	10	0	2123.86	0	12.052	8.64e-218	5.68e-217
Tru-miR-133c-3p	17	0	3610.56	0	12.818	0	0
Tru-novel-miR-6	24	0	5097.25	0	13.316	0	0
Tru-novel-miR-1	50	2	10619.3	373.42	4.8298	0	0
Tru-novel-miR-11	96	31	20389	5788	1.8167	2.22e-128	8.1e-128
Tru-novel-miR-5	465	209	98759.3	39022	1.3396	0	0
Tru-novel-miR-9	2282	217	484664	40516	3.5804	0	0
Tru-novel-miR-10	7032	1492	1493496	278569	2.4226	0	0
