# Supplementary material for: Integrated microRNA and mRNA analysis in the pathogenic filamentous fungus Trichophyton rubrum
Source: BMC Genomics. 2018 Dec 14;19:933. doi: 10.1186/s12864-018-5316-3 (PMC6295003; doi:10.1186/s12864-018-5316-3)
Supplement: Supplementary file 8 — Table S7. Relations of differentially expressed milRNAs and differential expressed target genes. (XLSX 21 kb) [file 12864_2018_5316_MOESM8_ESM.xlsx]

## Sheet: Sheet1
Table S7. Relations of differentially expressed milRNAs and differential expressed target genes.
milRNAs	conidia_normalized read count	mycelia_normalized read count	log2 fold change (conidia/ mycelia)	difference of milRNA expression level	target genes	conidia_FPKM	mycelia_FPKM	log2 fold change (conidia/ mycelia)	difference of target gene expression level
Tru-miR-466i-5p	0	3547.5	-12.793	down-regulation	TERG_00020	43.1604	178.208	-2.04578	down-regulation
Tru-miR5658	212.386	933.54	-2.136	down-regulation	TERG_00020	43.1604	178.208	-2.04578	down-regulation
Tru-miR8577	0	933.54	-10.867	down-regulation	TERG_00020	43.1604	178.208	-2.04578	down-regulation
Tru-miR-1895	2123.86	0	12.052	up-regulation	TERG_00188	46.2491	5.04804	3.19563	up-regulation
Tru-novel-miR-9	484664	40516	3.5804	up-regulation	TERG_00188	46.2491	5.04804	3.19563	up-regulation
Tru-miR5658	212.386	933.54	-2.136	down-regulation	TERG_00237	140.785	35.178	2.00074	up-regulation
Tru-miR8577	0	933.54	-10.867	down-regulation	TERG_00237	140.785	35.178	2.00074	up-regulation
Tru-miR-3113-3p	1699.08	0	11.731	up-regulation	TERG_00253	219.999	39.8013	2.46661	up-regulation
Tru-novel-miR-9	484664	40516	3.5804	up-regulation	TERG_00253	219.999	39.8013	2.46661	up-regulation
Tru-miR5658	212.386	933.54	-2.136	down-regulation	TERG_00268	85.1827	9.11493	3.22426	up-regulation
Tru-novel-miR-10	1493496	278569	2.4226	up-regulation	TERG_00268	85.1827	9.11493	3.22426	up-regulation
Tru-novel-miR-10	1493496	278569	2.4226	up-regulation	TERG_00501	55.5144	278.659	-2.32757	down-regulation
Tru-novel-miR-10	1493496	278569	2.4226	up-regulation	TERG_00539	178.166	39.8057	2.16217	up-regulation
Tru-miR-3113-3p	1699.08	0	11.731	up-regulation	TERG_00569	24.7618	122.847	-2.31067	down-regulation
Tru-novel-miR-6	5097.25	0	13.316	up-regulation	TERG_00569	24.7618	122.847	-2.31067	down-regulation
Tru-novel-miR-11	20389	5788	1.8167	up-regulation	TERG_00576	72.9547	308.2	-2.0788	down-regulation
Tru-miR-3113-3p	1699.08	0	11.731	up-regulation	TERG_00662	323.298	37.1724	3.12056	up-regulation
Tru-miR-466i-5p	0	3547.5	-12.793	down-regulation	TERG_00734	45.2947	7.6346	2.56872	up-regulation
Tru-novel-miR-6	5097.25	0	13.316	up-regulation	TERG_00736	111.088	14.3298	2.95461	up-regulation
Tru-miR5658	212.386	933.54	-2.136	down-regulation	TERG_00836	66.1778	7.37932	3.16479	up-regulation
Tru-miR8577	0	933.54	-10.867	down-regulation	TERG_00836	66.1778	7.37932	3.16479	up-regulation
Tru-novel-miR-7	0	3174	-12.632	down-regulation	TERG_00853	67.4644	10.506	2.68292	up-regulation
Tru-novel-miR-10	1493496	278569	2.4226	up-regulation	TERG_00915	26.7207	159.847	-2.58066	down-regulation
Tru-miR-466i-5p	0	3547.5	-12.793	down-regulation	TERG_00998	146.368	27.089	2.43382	up-regulation
Tru-novel-miR-10	1493496	278569	2.4226	up-regulation	TERG_01038	35.1034	7.86806	2.15753	up-regulation
Tru-miR-1895	2123.86	0	12.052	up-regulation	TERG_01046	540.128	61.493	3.13481	up-regulation
Tru-miR5658	212.386	933.54	-2.136	down-regulation	TERG_01066	59.4601	3.69707	4.00747	up-regulation
Tru-novel-miR-9	484664	40516	3.5804	up-regulation	TERG_01111	312.386	20.3412	3.94085	up-regulation
Tru-miR-1895	2123.86	0	12.052	up-regulation	TERG_01125	91.1668	7.59579	3.58524	up-regulation
Tru-miR-3113-3p	1699.08	0	11.731	up-regulation	TERG_01125	91.1668	7.59579	3.58524	up-regulation
Tru-miR-1281	0	4854.4	-13.245	down-regulation	TERG_01129	41.6169	1.65586	4.65152	up-regulation
Tru-miR-1281	0	4854.4	-13.245	down-regulation	TERG_01173	71.2063	13.0531	2.44761	up-regulation
Tru-miR-1895	2123.86	0	12.052	up-regulation	TERG_01268	31.0382	3.77282	3.04033	up-regulation
Tru-miR5658	212.386	933.54	-2.136	down-regulation	TERG_01295	57.1073	281.121	-2.29945	down-regulation
Tru-miR-3141-1	0	933.54	-10.867	down-regulation	TERG_01330	77.7864	403.422	-2.3747	down-regulation
Tru-miR-3113-3p	1699.08	0	11.731	up-regulation	TERG_01338	44.2255	271.506	-2.61803	down-regulation
Tru-novel-miR-9	484664	40516	3.5804	up-regulation	TERG_01338	44.2255	271.506	-2.61803	down-regulation
Tru-miR-466i-5p	0	3547.5	-12.793	down-regulation	TERG_01367	245.386	7.07003	5.11719	up-regulation
Tru-miR-1895	2123.86	0	12.052	up-regulation	TERG_01368	413.71	21.0197	4.29881	up-regulation
Tru-novel-miR-9	484664	40516	3.5804	up-regulation	TERG_01371	69.0625	7.18002	3.26584	up-regulation
Tru-novel-miR-10	1493496	278569	2.4226	up-regulation	TERG_01373	80.516	15.1766	2.40743	up-regulation
Tru-miR-1281	0	4854.4	-13.245	down-regulation	TERG_01502	280.031	54.8379	2.35234	up-regulation
Tru-miR-466i-5p	0	3547.5	-12.793	down-regulation	TERG_01585	222.151	20.9483	3.40663	up-regulation
Tru-miR-466i-5p	0	3547.5	-12.793	down-regulation	TERG_01614	62.5145	299.192	-2.25881	down-regulation
Tru-miR5658	212.386	933.54	-2.136	down-regulation	TERG_01633	32.0888	220.943	-2.78353	down-regulation
Tru-miR8577	0	933.54	-10.867	down-regulation	TERG_01633	32.0888	220.943	-2.78353	down-regulation
Tru-miR5658	212.386	933.54	-2.136	down-regulation	TERG_01666	188.366	42.1134	2.16119	up-regulation
Tru-miR-1260	849.542	7655	-3.1717	down-regulation	TERG_01707	18.9579	135.114	-2.8333	down-regulation
Tru-miR-5100	0	8962	-14.13	down-regulation	TERG_01707	18.9579	135.114	-2.8333	down-regulation
Tru-novel-miR-6	5097.25	0	13.316	up-regulation	TERG_01796	130.047	16.6748	2.9633	up-regulation
Tru-miR-1895	2123.86	0	12.052	up-regulation	TERG_01898	39.397	8.40131	2.2294	up-regulation
Tru-novel-miR-5	98759.3	39022	1.3396	up-regulation	TERG_01898	39.397	8.40131	2.2294	up-regulation
Tru-miR-1895	2123.86	0	12.052	up-regulation	TERG_01964	48.1165	288.338	-2.58316	down-regulation
Tru-miR-1895	2123.86	0	12.052	up-regulation	TERG_01999	69.2561	13.0689	2.4058	up-regulation
Tru-miR-1895	2123.86	0	12.052	up-regulation	TERG_02021	181.318	18.711	3.27656	up-regulation
Tru-novel-miR-10	1493496	278569	2.4226	up-regulation	TERG_02058	282.979	20.6388	3.77726	up-regulation
Tru-miR-1260	849.542	7655	-3.1717	down-regulation	TERG_02190	148.531	30.3473	2.29113	up-regulation
Tru-novel-miR-9	484664	40516	3.5804	up-regulation	TERG_02230	187.088	20.5301	3.18791	up-regulation
Tru-miR-1895	2123.86	0	12.052	up-regulation	TERG_02252	81.3415	535.664	-2.71927	down-regulation
Tru-miR-466i-5p	0	3547.5	-12.793	down-regulation	TERG_02257	213.111	29.7901	2.8387	up-regulation
Tru-novel-miR-11	20389	5788	1.8167	up-regulation	TERG_02369	51.1016	713.358	-3.80318	down-regulation
Tru-miR-3113-3p	1699.08	0	11.731	up-regulation	TERG_02383	166.19	36.1997	2.19878	up-regulation
Tru-miR-133c-3p	3610.56	0	12.818	up-regulation	TERG_02425	169.228	6.63514	4.6727	up-regulation
Tru-novel-miR-9	484664	40516	3.5804	up-regulation	TERG_02659	450.05	26.8646	4.06631	up-regulation
Tru-novel-miR-10	1493496	278569	2.4226	up-regulation	TERG_02672	243.475	38.2524	2.67015	up-regulation
Tru-miR5658	212.386	933.54	-2.136	down-regulation	TERG_02694	56.5293	296.678	-2.39183	down-regulation
Tru-miR8577	0	933.54	-10.867	down-regulation	TERG_02694	56.5293	296.678	-2.39183	down-regulation
Tru-miR-3113-3p	1699.08	0	11.731	up-regulation	TERG_02725	24.2004	131.643	-2.44353	down-regulation
Tru-miR-3113-3p	1699.08	0	11.731	up-regulation	TERG_02866	124.457	15.5347	3.00208	up-regulation
Tru-miR-3141-1	0	933.54	-10.867	down-regulation	TERG_03120	348.852	77.4781	2.17075	up-regulation
Tru-miR-3113-3p	1699.08	0	11.731	up-regulation	TERG_03278	281.632	39.1042	2.84842	up-regulation
Tru-miR-2904	0	4854.4	-13.245	down-regulation	TERG_03450	58.0376	10.8125	2.42428	up-regulation
Tru-novel-miR-11	20389	5788	1.8167	up-regulation	TERG_03450	58.0376	10.8125	2.42428	up-regulation
Tru-novel-miR-11	20389	5788	1.8167	up-regulation	TERG_03452	110.917	23.0851	2.26444	up-regulation
Tru-novel-miR-6	5097.25	0	13.316	up-regulation	TERG_03452	110.917	23.0851	2.26444	up-regulation
Tru-novel-miR-10	1493496	278569	2.4226	up-regulation	TERG_03469	112.819	14.6734	2.94273	up-regulation
Tru-miR-2904	0	4854.4	-13.245	down-regulation	TERG_03498	125.023	23.5035	2.41125	up-regulation
Tru-miR-1895	2123.86	0	12.052	up-regulation	TERG_03624	25.5358	182.761	-2.83936	down-regulation
Tru-novel-miR-6	5097.25	0	13.316	up-regulation	TERG_03666	154.843	23.6903	2.70843	up-regulation
Tru-miR-3141-1	0	933.54	-10.867	down-regulation	TERG_03675	53.3564	10.1164	2.39896	up-regulation
Tru-miR-1281	0	4854.4	-13.245	down-regulation	TERG_03718	51.2698	0.999301	5.68104	up-regulation
Tru-miR-3113-3p	1699.08	0	11.731	up-regulation	TERG_03735	38.3917	292.032	-2.92726	down-regulation
Tru-novel-miR-6	5097.25	0	13.316	up-regulation	TERG_03735	38.3917	292.032	-2.92726	down-regulation
Tru-miR-3113-3p	1699.08	0	11.731	up-regulation	TERG_03800	56.5123	3.06639	4.20395	up-regulation
Tru-miR-1895	2123.86	0	12.052	up-regulation	TERG_03909	93872.1	1321.99	6.14992	up-regulation
Tru-miR-339a	424.771	1120.2	-1.3991	down-regulation	TERG_03981	181.058	9.3545	4.27465	up-regulation
Tru-novel-miR-11	20389	5788	1.8167	up-regulation	TERG_04032	58.7318	394.263	-2.74694	down-regulation
Tru-novel-miR-10	1493496	278569	2.4226	up-regulation	TERG_04055	274.651	42.4631	2.69332	up-regulation
Tru-novel-miR-1	10619.3	373.42	4.8298	up-regulation	TERG_04077	28.7391	119.196	-2.05225	down-regulation
Tru-miR-145-3p	0	933.54	-10.867	down-regulation	TERG_04146	358.857	76.076	2.23789	up-regulation
Tru-miR-3141-1	0	933.54	-10.867	down-regulation	TERG_04199	190.011	23.9598	2.98739	up-regulation
Tru-miR8577	0	933.54	-10.867	down-regulation	TERG_04437	331.435	30.4497	3.44422	up-regulation
Tru-miR5658	212.386	933.54	-2.136	down-regulation	TERG_04513	146.47	28.2244	2.37559	up-regulation
Tru-miR8577	0	933.54	-10.867	down-regulation	TERG_04513	146.47	28.2244	2.37559	up-regulation
Tru-miR-3113-3p	1699.08	0	11.731	up-regulation	TERG_04737	169.967	22.6361	2.90856	up-regulation
Tru-novel-miR-9	484664	40516	3.5804	up-regulation	TERG_04769	34.4988	393.294	-3.51099	down-regulation
Tru-novel-miR-10	1493496	278569	2.4226	up-regulation	TERG_04782	238.623	28.8804	3.04657	up-regulation
Tru-miR-2904	0	4854.4	-13.245	down-regulation	TERG_04788	59.4996	11.133	2.41804	up-regulation
Tru-miR5658	212.386	933.54	-2.136	down-regulation	TERG_04889	230.05	26.8934	3.09662	up-regulation
Tru-miR8577	0	933.54	-10.867	down-regulation	TERG_04889	230.05	26.8934	3.09662	up-regulation
Tru-miR-1281	0	4854.4	-13.245	down-regulation	TERG_04901	42.3495	5.72344	2.88739	up-regulation
Tru-miR-1895	2123.86	0	12.052	up-regulation	TERG_04901	42.3495	5.72344	2.88739	up-regulation
Tru-miR-3113-3p	1699.08	0	11.731	up-regulation	TERG_04980	172.997	28.1667	2.61868	up-regulation
Tru-novel-miR-10	1493496	278569	2.4226	up-regulation	TERG_04994	137.732	10.2974	3.7415	up-regulation
Tru-miR-1895	2123.86	0	12.052	up-regulation	TERG_05091	88.3471	681.807	-2.94811	down-regulation
Tru-miR-2898	0	2427.2	-12.245	down-regulation	TERG_05155	103.544	13.7812	2.90947	up-regulation
Tru-miR5658	212.386	933.54	-2.136	down-regulation	TERG_05328	98.6854	11.2502	3.13289	up-regulation
Tru-miR-145-3p	0	933.54	-10.867	down-regulation	TERG_05360	402.825	40.8358	3.30224	up-regulation
Tru-novel-miR-6	5097.25	0	13.316	up-regulation	TERG_05368	296.169	16.8933	4.1319	up-regulation
Tru-miR-3113-3p	1699.08	0	11.731	up-regulation	TERG_05384	122.866	26.5324	2.21126	up-regulation
Tru-miR5658	212.386	933.54	-2.136	down-regulation	TERG_05396	148.605	1036.36	-2.80197	down-regulation
Tru-miR8577	0	933.54	-10.867	down-regulation	TERG_05396	148.605	1036.36	-2.80197	down-regulation
Tru-novel-miR-1	10619.3	373.42	4.8298	up-regulation	TERG_05435	260.41	10.9835	4.56737	up-regulation
Tru-miR-1895	2123.86	0	12.052	up-regulation	TERG_05456	40.6923	273.57	-2.74908	down-regulation
Tru-novel-miR-9	484664	40516	3.5804	up-regulation	TERG_05456	40.6923	273.57	-2.74908	down-regulation
Tru-novel-miR-1	10619.3	373.42	4.8298	up-regulation	TERG_05479	55.4139	334.432	-2.59339	down-regulation
Tru-novel-miR-9	484664	40516	3.5804	up-regulation	TERG_05504	175.86	1833.01	-3.38171	down-regulation
Tru-miR-2898	0	2427.2	-12.245	down-regulation	TERG_05686	63.6877	11.4796	2.47194	up-regulation
Tru-miR-3113-3p	1699.08	0	11.731	up-regulation	TERG_05703	54.5242	10.8328	2.3315	up-regulation
Tru-novel-miR-10	1493496	278569	2.4226	up-regulation	TERG_05741	85.7312	21.3807	2.00351	up-regulation
Tru-miR-1895	2123.86	0	12.052	up-regulation	TERG_05794	31.4291	2.41449	3.70231	up-regulation
Tru-novel-miR-11	20389	5788	1.8167	up-regulation	TERG_05799	15.8163	90.4373	-2.5155	down-regulation
Tru-miR-3113-3p	1699.08	0	11.731	up-regulation	TERG_05868	949.082	22.6861	5.38665	up-regulation
Tru-miR-133c-3p	3610.56	0	12.818	up-regulation	TERG_05924	126.292	17.42	2.85794	up-regulation
Tru-miR-3113-3p	1699.08	0	11.731	up-regulation	TERG_06030	320.212	80.0192	2.00061	up-regulation
Tru-miR-3141-1	0	933.54	-10.867	down-regulation	TERG_06030	320.212	80.0192	2.00061	up-regulation
Tru-miR-466i-5p	0	3547.5	-12.793	down-regulation	TERG_06030	320.212	80.0192	2.00061	up-regulation
Tru-miR-2904	0	4854.4	-13.245	down-regulation	TERG_06137	123.459	13.5623	3.18636	up-regulation
Tru-miR-2904	0	4854.4	-13.245	down-regulation	TERG_06142	57.5501	339.272	-2.55955	down-regulation
Tru-miR-1895	2123.86	0	12.052	up-regulation	TERG_06246	7.79122	109.96	-3.81899	down-regulation
Tru-miR-3141-1	0	933.54	-10.867	down-regulation	TERG_06423	248.314	39.1709	2.66431	up-regulation
Tru-novel-miR-9	484664	40516	3.5804	up-regulation	TERG_06444	181.998	35.5103	2.35762	up-regulation
Tru-novel-miR-6	5097.25	0	13.316	up-regulation	TERG_06499	116.315	25.1091	2.21175	up-regulation
Tru-miR-1260	849.542	7655	-3.1717	down-regulation	TERG_06580	90.9478	7.24946	3.64909	up-regulation
Tru-miR5658	212.386	933.54	-2.136	down-regulation	TERG_06593	145.818	22.3186	2.70784	up-regulation
Tru-novel-miR-10	1493496	278569	2.4226	up-regulation	TERG_06655	77.8184	16.1145	2.27175	up-regulation
Tru-miR-3141-1	0	933.54	-10.867	down-regulation	TERG_06704	130.245	1092.64	-3.06851	down-regulation
Tru-miR-466i-5p	0	3547.5	-12.793	down-regulation	TERG_07079	48.2973	9.91262	2.2846	up-regulation
Tru-miR-3113-3p	1699.08	0	11.731	up-regulation	TERG_07111	136.453	17.6928	2.94716	up-regulation
Tru-novel-miR-6	5097.25	0	13.316	up-regulation	TERG_07185	43.467	9.6425	2.17244	up-regulation
Tru-miR-5100	0	8962	-14.13	down-regulation	TERG_07292	137.918	27.1241	2.34617	up-regulation
Tru-miR-1895	2123.86	0	12.052	up-regulation	TERG_07427	48.3532	456.853	-3.24005	down-regulation
Tru-novel-miR-6	5097.25	0	13.316	up-regulation	TERG_07473	166.174	23.543	2.81932	up-regulation
Tru-novel-miR-9	484664	40516	3.5804	up-regulation	TERG_07530	181.524	11.4293	3.98935	up-regulation
Tru-miR-2904	0	4854.4	-13.245	down-regulation	TERG_07540	81.2318	16.6803	2.2839	up-regulation
Tru-miR8577	0	933.54	-10.867	down-regulation	TERG_07598	38.0768	3.84369	3.30835	up-regulation
Tru-miR-3113-3p	1699.08	0	11.731	up-regulation	TERG_07886	55.7069	13.6132	2.03285	up-regulation
Tru-novel-miR-10	1493496	278569	2.4226	up-regulation	TERG_07919	328.28	60.1909	2.44731	up-regulation
Tru-novel-miR-6	5097.25	0	13.316	up-regulation	TERG_07939	145.781	0.236544	9.26748	up-regulation
Tru-miR-1895	2123.86	0	12.052	up-regulation	TERG_08102	44.7402	310.093	-2.79306	down-regulation
Tru-miR5658	212.386	933.54	-2.136	down-regulation	TERG_08102	44.7402	310.093	-2.79306	down-regulation
Tru-miR8577	0	933.54	-10.867	down-regulation	TERG_08102	44.7402	310.093	-2.79306	down-regulation
Tru-miR-3113-3p	1699.08	0	11.731	up-regulation	TERG_08152	27.8482	157.736	-2.50186	down-regulation
Tru-miR5658	212.386	933.54	-2.136	down-regulation	TERG_08216	170.723	30.9831	2.46211	up-regulation
Tru-miR-3113-3p	1699.08	0	11.731	up-regulation	TERG_08271	91.8575	21.1434	2.11919	up-regulation
Tru-miR-2898	0	2427.2	-12.245	down-regulation	TERG_08281	71.6982	13.1937	2.44208	up-regulation
Tru-miR-3113-3p	1699.08	0	11.731	up-regulation	TERG_08338	72.8269	4.30626	4.07996	up-regulation
Tru-miR-466i-5p	0	3547.5	-12.793	down-regulation	TERG_08338	72.8269	4.30626	4.07996	up-regulation
Tru-miR-2904	0	4854.4	-13.245	down-regulation	TERG_08367	246.529	47.1571	2.38621	up-regulation
Tru-miR5658	212.386	933.54	-2.136	down-regulation	TERG_08393	21.7232	121.337	-2.48171	down-regulation
Tru-miR-1281	0	4854.4	-13.245	down-regulation	TERG_08497	242.925	16.0843	3.91678	up-regulation
Tru-miR-3141-1	0	933.54	-10.867	down-regulation	TERG_08545	37.0114	475.326	-3.68288	down-regulation
Tru-novel-miR-10	1493496	278569	2.4226	up-regulation	TERG_08545	37.0114	475.326	-3.68288	down-regulation
Tru-miR5658	212.386	933.54	-2.136	down-regulation	TERG_08821	141.344	12.454	3.50453	up-regulation
Tru-miR8577	0	933.54	-10.867	down-regulation	TERG_08821	141.344	12.454	3.50453	up-regulation
Tru-miR5658	212.386	933.54	-2.136	down-regulation	TERG_08991	43.5138	437.93	-3.33116	down-regulation
Tru-miR8577	0	933.54	-10.867	down-regulation	TERG_08991	43.5138	437.93	-3.33116	down-regulation
