# Supplementary material for: Integrated microRNA and mRNA analysis in the pathogenic filamentous fungus Trichophyton rubrum
Source: BMC Genomics. 2018 Dec 14;19:933. doi: 10.1186/s12864-018-5316-3 (PMC6295003; doi:10.1186/s12864-018-5316-3)
Supplement: Supplementary file 9 — Table S8. Annotation and category of the 137 differential expressed target genes. (XLSX 25 kb) [file 12864_2018_5316_MOESM9_ESM.xlsx]

## Sheet: Sheet1
Table S8. Annotation and category of the 137 differential expressed target genes.
categories	Target genes	Description	Subcellular localization	Biological Process	Cellular Component	Molecular Function	KEGG KO No.	KEGG Gene	KEGG pathway	IPR ID	Domain description
Ⅱ	TERG_00662	39S ribosomal subunit, protein L50	Mitochondrion	mitochondrial translational elongation; translation	Mitochondrion	RNA binding; structural constituent of ribosome
Ⅱ	TERG_01367	50S ribosomal protein L25	Ribosome	ribosomal large subunit assembly; translation	Ribosome	structural constituent of ribosome; rRNA binding
Ⅱ	TERG_07530	50S ribosomal protein L36, putative	Ribosome	ribosomal large subunit assembly; translation	Ribosome	structural constituent of ribosome; rRNA binding
Ⅱ	TERG_01111	50S ribosomal protein Mrp49	Ribosome	ribosomal large subunit assembly; translation	Ribosome	structural constituent of ribosome; rRNA binding	K17440			IPR007741; IPR012336;	Ribosomal protein/NADH dehydrogenase domain; Thioredoxin-like fold;
Ⅱ	TERG_05360	50S ribosomal subunit L30	Ribosome	ribosomal large subunit assembly; translation	Ribosome	catalytic activity; hydrolase activity;
Ⅱ	TERG_08497	60S acidic ribosomal protein P0, putative	Cytoplasm	ribosome biogenesis; translation	Cytoplasm	structural constituent of ribosome; RNA binding	K14815
Ⅱ	TERG_01585	60S ribosomal protein L34	Cytoplasm	cytoplasmic translation	Cytoplasm	structural constituent of ribosome
Ⅱ	TERG_06704	Aspartic endopeptidase Pep2	Cytoplasm	metabolic process; proteolysis	Secreted, Vacuole, Cytoplasm	catalytic activity; hydrolase activity; endopeptidase activity; peptidase activity;	K01381			IPR033121; IPR021109;	Peptidase family A1 domain; Aspartic peptidase domain;
Ⅱ	TERG_08393	Aspartyl aminopeptidase	cytoplasm	metabolic process; proteolysis	cytoplasm	catalytic activity; binding; ion binding; hydrolase activity;	K01267			IPR023358;	"Peptidase M18, domain 2; "
Ⅱ	TERG_04769	Extracelular serine carboxypeptidase, putative	Extracellular	metabolic process; primary metabolic process; organic substance metabolic process;	Extracellular	catalytic activity; peptidase activity, acting on L-amino acid peptides; peptidase activity; serine hydrolase activity; serine-type peptidase activity;				IPR029058;	Alpha/Beta hydrolase fold;
Ⅱ	TERG_02425	F-box and WD-40 domain-containing protein, beta-TrCP, partia	Nucleus		Nucleus	binding; organic cyclic compound binding; heterocyclic compound binding; small molecule binding;	K14789			IPR000504; IPR012677;	RNA recognition motif domain; Nucleotide-binding alpha-beta plait domain;
Ⅱ	TERG_00734	isoaspartyl dipeptidase	Cytoplasm	metabolic process; asparagine catabolic process	Cytoplasm	catalytic activity;asparaginase activity
Ⅱ	TERG_03718	MFS sugar transporter	Cell membrane	transport; glucose transmembrane transport	Cell membrane	D-glucose transmembrane transporter activity
Ⅱ	TERG_02369	MFS transporter	Cell membrane	transport; inorganic phosphate transmembrane transport	Cell membrane	inorganic phosphate transmembrane transporter activity
Ⅱ	TERG_04782	Mitochondrial 37S ribosomal protein YmS-T	Mitochondrion	mitochondrial translation	Mitochondrion	RNA binding; structural constituent of ribosome
Ⅱ	TERG_02383	Mitochondrial carrier protein (Rim2), putative	Mitochondrion	localization; establishment of localization; mitochondrial transport	Mitochondrion, Mitochondrion inner membrane	transporter activity	K15116			IPR023395;	Mitochondrial carrier domain;
Ⅱ	TERG_06423	Mitochondrial import receptor subunit (Tom40), putative	Mitochondrial outer membrane	localization; establishment of localization;	Mitochondrion, Mitochondrion inner membrane	transporter activity	K11518	TOM40; mitochondrial import receptor subunit TOM40	ko05014 Amyotrophic lateral sclerosis (ALS);	IPR023614;	Porin domain;
Ⅱ	TERG_02230	Mitochondrial ribosomal protein DAP3, putative	Mitochondrion	translation; mitochondrial translation		structural constituent of ribosome	K17408
Ⅱ	TERG_02190	mitochondrial thiamine pyrophosphate carrier	Mitochondrion	mitochondrial transport	Mitochondrion, Mitochondrion inner membrane	thiamine pyrophosphate transmembrane transporter activity
Ⅱ	TERG_01666	Mitochondrion biogenesis protein (Mdm31), putative	Mitochondrion	localization; cellular process; cellular component organization or biogenesis; cellular ion homeostasis	mitochondrial inner membrane		K17979
Ⅱ	TERG_02659	non-classical export protein Nce102, putative	Cell membrane	Non-classical export pathway;regulation of fungal-type cell wall organization	Cell membrane, Membrane
Ⅱ	TERG_07598	serine carboxypeptidase, putative	Golgi apparatus, Membrane	metabolic process; proteolysis	Golgi apparatus, Membrane	serine-type carboxypeptidase activity
Ⅱ	TERG_01125	SprT family metallopeptidase, putative	Cytoplasm	metabolic process; proteolysis	Cytoplasm	metallopeptidase activity; zinc ion binding
I	TERG_05368	60S ribosome subunit biogenesis protein NIP7	Cytoplasm, Nucleus	cellular process; Ribosome biogenesis	Cytoplasm, Nucleus	binding; RNA binding	K07565			IPR015947; IPR002478;	PUA-like domain; PUA domain;
I	TERG_01796	ATP-dependent RNA helicase dbp4	Nucleus	RNA secondary structure unwinding; rRNA processing	Nucleus	binding; ATP binding; nucleoside phosphate binding; nucleoside binding;ATP-dependent DNA/RNA helicase activity	K14776			IPR011545; IPR014014; IPR025313; IPR014001; IPR027417; IPR001650;	"DEAD/DEAH box helicase domain; RNA helicase, DEAD-box type, Q motif; Domain of unknown function DUF4217; Helicase superfamily 1/2, ATP-binding domain; P-loop containing nucleoside triphosphate hydrolase; Helicase, C-terminal; "
I	TERG_03666	ATP-dependent RNA helicase dbp9	Nucleus	RNA secondary structure unwinding; rRNA processing	Nucleus	binding; ATP binding; nucleoside phosphate binding; nucleoside binding;ATP-dependent DNA/RNA helicase activity	K14810			IPR011545; IPR014014; IPR027417; IPR014001; IPR001650;	"DEAD/DEAH box helicase domain; RNA helicase, DEAD-box type, Q motif; P-loop containing nucleoside triphosphate hydrolase; Helicase superfamily 1/2, ATP-binding domain; Helicase, C-terminal; "
I	TERG_02672	ATP-dependent RNA helicase, putative	Nucleus	RNA secondary structure unwinding; rRNA processing	Nucleus	binding; ATP binding; nucleoside phosphate binding; nucleoside binding;ATP-dependent DNA/RNA helicase activity	K13179			IPR011545; IPR014014; IPR025313; IPR027417; IPR014001; IPR001650;	"DEAD/DEAH box helicase domain; RNA helicase, DEAD-box type, Q motif; Domain of unknown function DUF4217; P-loop containing nucleoside triphosphate hydrolase; Helicase superfamily 1/2, ATP-binding domain; Helicase, C-terminal; "
I	TERG_05396	bZIP transcription factor	Nucleus	regulation of transcription;positive regulation of transcription; DNA-templated; negative regulation of translatio	Nucleus	DNA binding transcription factor activity
I	TERG_00268	C6 transcription factor protein	Nucleus	regulation of transcription; positive regulation of transcription by RNA polymerase II	Nucleus	DNA binding; transcriptional activator activity, RNA polymerase II proximal promoter sequence-specific DNA binding
I	TERG_07079	C6 transcription factor, putative	Nucleus	regulation of transcription; positive regulation of transcription by RNA polymerase II	Nucleus	DNA binding; transcriptional activator activity, RNA polymerase II proximal promoter sequence-specific DNA binding
I	TERG_08216	DEAD/DEAH box helicase, putative	Nucleus	translational initiation; mRNA processing	Nucleus	binding; mRNA binding; translation regulator activity, nucleic acid binding; ATP-dependent RNA helicase activity	K14807			IPR014014; IPR011545; IPR014001; IPR027417; IPR001650;	"RNA helicase, DEAD-box type, Q motif; DEAD/DEAH box helicase domain; Helicase superfamily 1/2, ATP-binding domain; P-loop containing nucleoside triphosphate hydrolase; Helicase, C-terminal; "
I	TERG_05703	DExH-box ATP-dependent RNA helicase, putative	Nucleus membrane, Cytoplasm	translational initiation;mRNA export from nucleus; RNA splicing	Nucleus membrane, Cytoplasm	catalytic activity; RNA helicase activity				IPR007502; IPR014001; IPR027417; IPR001650;	"Helicase-associated domain; Helicase superfamily 1/2, ATP-binding domain; P-loop containing nucleoside triphosphate hydrolase; Helicase, C-terminal; "
I	TERG_01066	DNA methyltransferase Dim-2	Nucleus		Nucleus	methyltransferase activity; chromatin binding
I	TERG_04032	DNA repair and transcription factor Ada	Nucleus	chromatin remodeling; transcription; DNA-templated; regulation of transcription by RNA polymerase II	Nucleus	binding; DNA binding; DNA binding transcription factor activity
I	TERG_02257	DNA-directed RNA polymerase 1A	Nucleus	transcription	Nucleus	binding; DNA-directed 5'-3' RNA polymerase activity
I	TERG_05741	DNA-directed RNA polymerase II	Nucleus	Transcription	Nucleus	binding; DNA-directed 5'-3' RNA polymerase activity	K12864	CTNNBL1; beta-catenin-like protein 1	ko03040 Spliceosome;	IPR011989; IPR013180; IPR016024;	"Armadillo-like helical; Beta-catenin-like protein 1, N-terminal; Armadillo-type fold; "
I	TERG_07473	DNA-directed RNA polymerase subunit	Nucleus	Transcription	Nucleus	binding; DNA-directed 5'-3' RNA polymerase activity	K02999	RPA1; DNA-directed RNA polymerase I subunit RPA1 [EC:2.7.7.6]	ko00230 Purine metabolism; ko01100 Metabolic pathways; ko00240 Pyrimidine metabolism; ko03020 RNA polymerase;	IPR006592; IPR000722; IPR007066; IPR007081; IPR007083;	"RNA polymerase, N-terminal; RNA polymerase, alpha subunit; RNA polymerase Rpb1, domain 3; RNA polymerase Rpb1, domain 5; RNA polymerase Rpb1, domain 4; "
I	TERG_04980	Exonuclease, putative	Cytoplasm	nuclear-transcribed mRNA catabolic process; nonsense-mediated decay; rRNA processing	Cytoplasm	binding; 5'-3' exoribonuclease activity	K18327			IPR012337; IPR013520;	"Ribonuclease H-like domain; Exonuclease, RNase T/DNA polymerase III; "
I	TERG_00998	Exosome complex exonuclease Rrp40, putative	Nucleus	metabolic process; histone mRNA catabolic process	Nucleus	binding; RNA binding; 3'-5'-exoribonuclease activity	K03681	RRP40; exosome complex component RRP40	ko03018 RNA degradation;	IPR012340; IPR004088;	"Nucleic acid-binding, OB-fold; K Homology domain, type 1; "
I	TERG_04055	Histone acetyltransferase subunit of the RNA polymerase II elongator complex，elongator complex protein 3 putative	Nucleus	Transcription; transcriptional elongation	Nucleus	catalytic activity; binding; N-acyltransferase activity;	K07739			IPR032432; IPR000182; IPR006638; IPR023404; IPR007197; IPR016181;	"Radical SAM, C-terminal extension; GNAT domain; Elongator protein 3/MiaB/NifB; Radical SAM, alpha/beta horseshoe; Radical SAM; Acyl-CoA N-acyltransferase; "
I	TERG_00253	Histone H4 arginine methyltransferase RmtA	Nucleus	mRNA export from nucleus; regulation of DNA-templated transcription; termination	Nucleus	catalytic activity; methyltransferase activity;	K11434	PRMT1; type I protein arginine methyltransferase [EC:2.1.1.319]	ko04068 FoxO signaling pathway; ko04922 Glucagon signaling pathway;	IPR029063;	S-adenosyl-L-methionine-dependent methyltransferase;
I	TERG_07427	Homeobox and C2H2 transcription factor, putative	Nucleus	biological regulation; regulation of transcription	Nucleus	DNA binding; nucleic acid binding; cation binding; metal ion binding;				IPR015880; IPR001356; IPR009057; IPR008422; IPR007087;	"Zinc finger, C2H2-like; Homeobox domain; Homeobox domain-like; Homeobox KN domain; Zinc finger, C2H2; "
I	TERG_04437	Nucleolar RNA methyltransferase (Nop2), Putative ribosomal RNA methyltransferase putative	Nucleus	rRNA processing; rRNA methylation	Nucleus	RNA binding; rRNA (cytosine-C5-)-methyltransferase activity	K14835			IPR001678; IPR029063; IPR011023; IPR031341;	"SAM-dependent methyltransferase RsmB/NOP2-type; S-adenosyl-L-methionine-dependent methyltransferase; Nop2p; Ribosomal RNA small subunit methyltransferase F, N-terminal; "
I	TERG_06580	pre-rRNA processing protein	Nucleus	rRNA processing	Nucleus	chromatin binding
I	TERG_04994	Pre-rRNA processing protein Esf1, putative	Nucleus	rRNA processing	Nucleus	RNA binding; nucleic acid binding;				IPR012580;	NUC153;
I	TERG_03498	Pre-rRNA processing protein Tsr1, putative	Nucleus	rRNA processing	Nucleus	RNA binding; nucleic acid binding;	K14799			IPR030387; IPR012948; IPR007034;	"Bms1/Tsr1-type G domain; AARP2CN; Ribosome biogenesis protein BMS1/TSR1, C-terminal; "
I	TERG_05328	Pre-rRNA-processing protein esf2	Nucleus	pre-rRNA-processing	Nucleus	RNA binding; nucleic acid binding;	K14785			IPR034353; IPR000504; IPR012677;	"ABT1/ESF2, RNA recognition motif; RNA recognition motif domain; Nucleotide-binding alpha-beta plait domain; "
I	TERG_00569	putative C2H2 finger domain protein,Transcription factors	Nucleus	regulation of transcription	Nucleus	DNA binding; transcriptional activator activity
I	TERG_05479	Putative transcription factor kapC	Nucleus	regulation of transcription	Nucleus	DNA binding; transcriptional activator activity				IPR004827;	Basic-leucine zipper domain;
I	TERG_00836	QDE-2-interacting protein	Nucleus	miRNA-processing	Nucleus	binding; metal ion binding; nucleic acid binding
I	TERG_04737	ribosomal RNA assembly protein mis3	Nucleus	rRNA processing	Nucleus	RNA binding; nucleic acid binding;	K06961			IPR004087; IPR004088;	"K Homology domain; K Homology domain, type 1; "
I	TERG_07939	Ribosomal RNA processing protein, putative	Nucleus	rRNA processing	Nucleus	RNA binding; nucleic acid binding;	K14849
I	TERG_08821	Ribosome biogenesis (Nop4), putative	Nucleus	ribosome biogenesis; rRNA processing	Nucleus	RNA binding; nucleic acid binding;	K14573	NOP4; nucleolar protein 4	ko03008 Ribosome biogenesis in eukaryotes;	IPR000504; IPR012677;	RNA recognition motif domain; Nucleotide-binding alpha-beta plait domain;
I	TERG_02866	Ribosome biogenesis protein erb1	Nucleus	ribosome biogenesis; rRNA processing	Nucleus	RNA binding; nucleic acid binding;	K14824			IPR017986; IPR015943; IPR012953;	"WD40-repeat-containing domain; WD40/YVTN repeat-like-containing domain; BOP1, N-terminal domain; "
I	TERG_02021	Ribosome biogenesis protein Noc4, putative	Nucleus	ribosome biogenesis; rRNA processing	Nucleus	RNA binding; nucleic acid binding;
I	TERG_02058	Ribosome biogenesis protein, putative	Nucleus	ribosome biogenesis; rRNA processing	Nucleus	RNA binding; nucleic acid binding;	K14847			IPR007109;	Brix domain;
I	TERG_08271	RNA lariat debranching enzyme, putative	Nucleus	mRNA splicing; via spliceosome	Nucleus	catalytic activity; RNA lariat debranching enzyme activator activity	K18328			IPR029052; IPR007708; IPR004843;	"Metallo-dependent phosphatase-like; Lariat debranching enzyme, C-terminal; Calcineurin-like phosphoesterase domain, ApaH type; "
I	TERG_04199	RNA processing factor 1	Nucleus	rRNA processing	Nucleus	binding; RNA binding	K14846			IPR007109; IPR004154;	Brix domain; Anticodon-binding;
I	TERG_06137	RNP-1 like RNA-binding protein	Cytoplasm	tRNA processing; tRNA 5'-leader removal	Cytoplasm	RNA binding; ribonuclease P activity
I	TERG_01368	Small nuclear ribonucleoprotein complex protein Nhp2, putative	Nucleus	Ribosome biogenesis; rRNA processing	Nucleus	Ribonucleoprotein; RNA binding; nucleic acid binding;
I	TERG_04513	Small nucleolar ribonucleoprotein complex subunit (Pwp2), putative	Nucleus	Ribosome biogenesis; rRNA processing	Nucleus	Ribonucleoprotein; RNA-binding	K14558	PWP2; periodic tryptophan protein 2	ko03008 Ribosome biogenesis in eukaryotes;	IPR017986; IPR015943; IPR011047; IPR007148;	"WD40-repeat-containing domain; WD40/YVTN repeat-like-containing domain; Quinoprotein alcohol dehydrogenase-like superfamily; Small-subunit processome, Utp12; "
I	TERG_00237	Small nucleolar ribonucleoprotein complex subunit (SOF1), putative	Nucleus	Ribosome biogenesis; rRNA processing	Nucleus	Ribonucleoprotein; RNA-binding	K11806			IPR017986; IPR015943; IPR007287;	WD40-repeat-containing domain; WD40/YVTN repeat-like-containing domain; Sof1-like protein;
I	TERG_04889	Small nucleolar ribonucleoprotein complex subunit Utp14, putatrive	Nucleus	Ribosome biogenesis; rRNA processing	Nucleus	Ribonucleoprotein; RNA-binding	K14567	UTP14; U3 small nucleolar RNA-associated protein 14	ko03008 Ribosome biogenesis in eukaryotes;
I	TERG_07185	SNF2 family helicase	Nucleus	Transcription; Transcription regulation	Nucleus	ATP-binding, Nucleotide-binding
I	TERG_01046	snoRNP protein (Gar1), putative	Nucleus	Ribosome biogenesis; rRNA processing	Nucleus	Ribonucleoprotein, RNA-binding
I	TERG_06593	transcription factor TFIIIB component	Nucleus	Transcription; Transcription regulation	Nucleus	DNA binding; transcription factor activity, core RNA polymerase III binding
I	TERG_07540	tRNA (Adenine-N(1)-)-methyltransferase	Nucleus	tRNA processing; mitochondrial tRNA methylation	Nucleus	Methyltransferase, RNA-binding, Transferase, tRNA-binding				IPR029063;	S-adenosyl-L-methionine-dependent methyltransferase;
I	TERG_07111	tRNA-dihydrouridine(47) synthase [NAD(P)(+)]	Cytoplasm, Nucleus	tRNA processing; tRNA modification	Cytoplasm, Nucleus	ion binding; cofactor binding; oxidoreductase activity	K05544			IPR013785;	Aldolase-type TIM barrel;
I	TERG_01502	U3 small nucleolar ribonucleoprotein protein Lcp5, putative	Nucleus	Ribosome biogenesis; rRNA processing	Nucleus	Ribonucleoprotein; RNA-binding	K14765
I	TERG_01371	Zinc finger, C2H2-type matrin	Nucleus	Transcription; Transcription regulation	Nucleus	RNA binding; transition metal ion binding; nucleic acid binding
I	TERG_06030	Zinc knuckle domain protein	Nucleus	pre-mRNA processing	Nucleus	RNA binding; transition metal ion binding; nucleic acid binding	K09250			IPR001878; IPR025836;	"Zinc finger, CCHC-type; Zinc knuckle CX2CX4HX4C; "
Ⅱ	TERG_08152	O-methyltransferase, putative	Mitochondrion, Mitochondrion inner membrane	ubiquinone biosynthetic proces	Mitochondrion, Mitochondrion inner membrane	Methyltransferase, Transferase
Ⅱ	TERG_01614	14-3-3 family protein	Cytoplasm, Endosome		Cytoplasm, Endosome	protein binding; protein domain specific binding	K06630	YWHAE; 14-3-3 protein epsilon	ko04722 Neurotrophin signaling pathway; ko04110 Cell cycle; ko04391 Hippo signaling pathway - fly; ko05203 Viral carcinogenesis; ko04390 Hippo signaling pathway; ko04151 PI3K-Akt signaling pathway; ko04114 Oocyte meiosis; ko05169 Epstein-Barr virus infection; ko04011 MAPK signaling pathway - yeast;	IPR023410;	14-3-3 domain;
Ⅱ	TERG_08102	3-isopropylmalate dehydrogenase	Cytoplasm	single-organism process; metabolic process;glyoxylate cycle	Cytoplasm	catalytic activity; 3-isopropylmalate dehydrogenase activity	K00052	leuB; 3-isopropylmalate dehydrogenase [EC:1.1.1.85]	ko01110 Biosynthesis of secondary metabolites; ko00660 C5-Branched dibasic acid metabolism; ko01230 Biosynthesis of amino acids; ko01100 Metabolic pathways; ko00410 beta-Alanine metabolism; ko01210 2-Oxocarboxylic acid metabolism;	IPR024084;	Isopropylmalate dehydrogenase-like domain;
Ⅱ	TERG_08367	Aconitate hydratase, putative	Cytoplasm, Mitochondrion	metabolic process; single-organism process; tricarboxylic acid cycle	Cytoplasm, Mitochondrion
Ⅱ	TERG_05504	Antioxidant protein LsfA	Cytoplasm	metabolic process; single-organism process; cell redox homeostasis	Cytoplasm	antioxidant activity; catalytic activity; peroxiredoxin activity; oxidoreductase activity, acting on peroxide as acceptor;				IPR019479; IPR000866; IPR013766; IPR012336;	"Peroxiredoxin, C-terminal; Alkyl hydroperoxide reductase subunit C/ Thiol specific antioxidant; Thioredoxin domain; Thioredoxin-like fold; "
Ⅱ	TERG_08545	C-4 methyl sterol oxidase Erg25, putative	Endoplasmic reticulum membrane	single-organism process; metabolic process;ergosterol biosynthetic process	Endoplasmic reticulum membrane	catalytic activity; binding; oxidoreductase activity; C-4 methylsterol oxidase activity	K07750	E1.14.13.72; methylsterol monooxygenase [EC:1.14.13.72]	ko01130 Biosynthesis of antibiotics; ko00100 Steroid biosynthesis; ko01100 Metabolic pathways;	IPR006694;	Fatty acid hydroxylase;
Ⅱ	TERG_03800	CAMK protein kinase	Cytoplasm, Nucleus	signal transduction	Cytoplasm, Nucleus	ATP binding;calcium-dependent protein serine/threonine kinase activity; protein serine/threonine kinase activity
Ⅱ	TERG_01129	cell wall glucanase (Scw4)	Cell wall, Secreted	cellular glucan metabolic process; fungal-type cell wall organization;glucan catabolic process	Cell wall, Secreted	glucan exo-1,3-beta-glucosidase activity
Ⅱ	TERG_00853	choline transporter	Membrane	choline transport	Membrane	choline transmembrane transporter activity
Ⅱ	TERG_00020	DUF500 and SH3 domain protein	Cytoskeleton	actin cortical patch localization	Cytoskeleton	binding; protein binding; actin filament binding				IPR001452; IPR033643; IPR007461;	"SH3 domain; Ysc84-like 1, SYLF domain; Ysc84 actin-binding domain; "
Ⅱ	TERG_00539	F-box and WD-40 domain-containing protein, beta-TrCP, partia	Cytosol		Cytosol	protein dimerization activity
Ⅱ	TERG_03450	Glucose-methanol-choline (Gmc) oxidoreductase	Mitochondrion	single-organism process; metabolic process; hydrogen peroxide catabolic process	Mitochondrion	catalytic activity; binding; organic cyclic compound binding; heterocyclic compound binding				IPR000172; IPR007867; IPR023753;	"Glucose-methanol-choline oxidoreductase, N-terminal; Glucose-methanol-choline oxidoreductase, C-terminal; FAD/NAD(P)-binding domain; "
Ⅱ	TERG_05091	Glutathione-dependent formaldehyde-activating, GFA		metabolic process; maldehyde catabolic process		catalytic activity;S-(hydroxymethyl)glutathione synthase activity
Ⅱ	TERG_01330	GPI anchored protein, putative	Cell wall, Membrane, Secreted	cell-substrate adhesion;cellular iron ion homeostasis	Cell wall, Membrane, Secreted	binding;heme binding
Ⅱ	TERG_00501	GPI anchored serine-rich protein	Extracellular, Cell wall	metabolic process;cell wall macromolecule catabolic process	Extracellular, Cell wall
Ⅱ	TERG_07292	GPN-loop GTPase 1	Cytoplasm	establishment of mitotic sister chromatid cohesion;protein import into nucleus	Cytoplasm	GTPase activity	K06883			IPR027417;	P-loop containing nucleoside triphosphate hydrolase;
Ⅱ	TERG_04901	GTPase-activating protein gyp10	Endoplasmic reticulum, Membrane	regulation of Rho protein signal transduction;vesicle-mediated transport	Endoplasmic reticulum, Membrane	Rab GTPase binding; GTPase activator activity
Ⅱ	TERG_03452	HEAT repeat protein	Cytoplasm		Cytoplasm	binding; unfolded protein binding				IPR016024;	Armadillo-type fold;
Ⅱ	TERG_01338	Hydantoinase/oxoprolinase, putative	Cytosol	metabolic process;glutathione metabolic process	Cytosol	catalytic activity; hydrolase activity;				IPR027479; IPR008040; IPR024071;	"Protein of unknown function DUF917, N-terminal; Hydantoinaseoxoprolinase, N-terminal; Protein of unknown function DUF917, C-terminal; "
Ⅱ	TERG_05155	Leucine carboxyl methyltransferase	Cytosol	metabolic process;C-terminal protein methylation	Cytosol	catalytic activity; binding; transferase activity, transferring one-carbon groups; methyltransferase activity;	K15451			IPR011043; IPR029063; IPR015915;	"Galactose oxidase/kelch, beta-propeller; S-adenosyl-L-methionine-dependent methyltransferase; Kelch-type beta propeller; "
Ⅱ	TERG_02725	N-acetyltransferase	Mitochondrion	metabolic process;arginine biosynthetic process	Mitochondrion	catalytic activity; acetyl-CoA:L-glutamate N-acetyltransferase activity
Ⅱ	TERG_08991	Nuclear control of ATPase protein 2	Cytoplasm, Endoplasmic reticulum, Microsome	metabolic process;ATP metabolic process	Cytoplasm, Endoplasmic reticulum, Microsome	ATPase activity; ATP binding	K18158
Ⅱ	TERG_01373	PAF acetylhydrolase family protein	Cytoplasm	metabolic process; lipid metabolic process	Cytoplasm	catalytic activity; binding; hydrolase activity; 1-alkyl-2-acetylglycerophosphocholine esterase activity				IPR029058;	Alpha/Beta hydrolase fold;
Ⅱ	TERG_06655	Peptidyl-prolyl cis-trans isomerase, putative	Cytoplasm, Mitochondrion	metabolic process; cellular process;	Cytoplasm, Mitochondrion	protein binding; isomerase activity;	K12736			IPR002130; IPR017986; IPR015943; IPR029000;	Cyclophilin-type peptidyl-prolyl cis-trans isomerase domain; WD40-repeat-containing domain; WD40/YVTN repeat-like-containing domain; Cyclophilin-like domain;
Ⅱ	TERG_03469	Required for respiratory growth protein 9,mitochondrion organization and biogenesis protein	mitochondria	cellular iron ion homeostasis; protein import into mitochondrial intermembrane space	Mitochondrion	thiol oxidase activity; protein disulfide oxidoreductase activity
Ⅱ	TERG_01999	RNA-3'-phosphate cyclase family protein	Nucleus	cellular component organization or biogenesis; rRNA processing	Nucleus	catalytic activity; endoribonuclease activity;
Ⅱ	TERG_00576	Saccharopine dehydrogenase [NAD(+), L-lysine-forming]	Cytoplasm	single-organism process; metabolic process; cellular process; lysine biosynthetic process	Cytoplasm	catalytic activity;	K00290	"LYS1; saccharopine dehydrogenase (NAD+, L-lysine forming) [EC:1.5.1.7]"""	ko00310 Lysine degradation; ko01130 Biosynthesis of antibiotics; ko01110 Biosynthesis of secondary metabolites; ko01230 Biosynthesis of amino acids; ko01100 Metabolic pathways; ko00300 Lysine biosynthesis;	IPR007698; IPR016040; IPR007886;	"Alanine dehydrogenase/pyridine nucleotide transhydrogenase, NAD(H)-binding domain; NAD(P)-binding domain; Alanine dehydrogenase/pyridine nucleotide transhydrogenase, N-terminal; "
Ⅱ	TERG_03624	secreted beta-glucosidase sun1	Cell wall, Secreted	cell wall organization; (1->3)-beta-D-glucan catabolic process	Cell wall, Secreted	carbohydrate binding; hydrolase activity, acting on glycosyl bonds
Ⅱ	TERG_06246	GPI anchored serine-threonine rich protein	Extracellular, Cell wall	cell-substrate adhesion	Extracellular, Cell wall
Ⅱ	TERG_01964	cystathionine gamma-lyase	Cytoplasm	cysteine biosynthetic proces; 'de novo' L-methionine biosynthetic process	Cytoplasm	cystathionine gamma-lyase activity; L-cysteine desulfhydrase activity
Ⅱ	TERG_07919	Thioesterase family protein	Endoplasmic reticulum membrane	metabolic process;lipid biosynthetic process	Endoplasmic reticulum, Membrane, Vacuole	dolichyldiphosphatase activity				IPR006683; IPR029069;	Thioesterase domain; HotDog domain;
Ⅱ	TERG_02252	Tropomyosin, putative	Cytoplasm, Cytoskeleton	actin filament organization; establishment of cell polarity	Cytoplasm, Cytoskeleton	actin lateral binding	K17945
Ⅱ	TERG_04077	UPF0187 domain membrane protein	Membrane		Membrane
Ⅱ	TERG_06142	WD40/YVTN repeat-like-containing domain	Nucleus; Endosome membrane	fungal-type cell wall organization; mitochondria-nucleus signaling pathway	Nucleus; Endosome membrane	binding;				IPR017986; IPR015943;	WD40-repeat-containing domain; WD40/YVTN repeat-like-containing domain;
	TERG_03278	hypothetical protein
	TERG_04146	hypothetical protein
	TERG_05435	hypothetical protein
	TERG_05868	hypothetical protein
	TERG_00188	hypothetical protein
	TERG_00736	hypothetical protein
	TERG_00915	hypothetical protein
	TERG_01038	hypothetical protein
	TERG_01173	hypothetical protein
	TERG_01268	hypothetical protein
	TERG_01295	hypothetical protein
	TERG_01633	hypothetical protein
	TERG_01707	hypothetical protein
	TERG_01898	hypothetical protein
	TERG_02694	hypothetical protein
	TERG_03120	hypothetical protein
	TERG_03675	hypothetical protein
	TERG_03735	hypothetical protein
	TERG_03909	hypothetical protein
	TERG_03981	hypothetical protein
	TERG_04788	hypothetical protein
	TERG_05384	hypothetical protein
	TERG_05456	hypothetical protein
	TERG_05686	hypothetical protein
	TERG_05794	hypothetical protein
	TERG_05799	hypothetical protein
	TERG_05924	hypothetical protein
	TERG_06444	hypothetical protein
	TERG_06499	hypothetical protein
	TERG_07886	hypothetical protein
	TERG_08281	hypothetical protein
	TERG_08338	hypothetical protein
