# Supplementary material for: Integrated microRNA and mRNA analysis in the pathogenic filamentous fungus Trichophyton rubrum
Source: BMC Genomics. 2018 Dec 14;19:933. doi: 10.1186/s12864-018-5316-3 (PMC6295003; doi:10.1186/s12864-018-5316-3)
Supplement: Supplementary file 10 — Table S9. qRT-PCR validation of the RNA-Seq results. (XLSX 12 kb) [file 12864_2018_5316_MOESM10_ESM.xlsx]

## Sheet: Table S9A
Table S9. qRT-PCR validation of the RNA-Seq results.
Table S9A. Validation of the relative expression level of milRNAs.
	Tru-novel-miR-1	Tru-miR-133c-3p	Tru-novel-miR-9	Tru-novel-miR-10	Tru-novel-miR-11	Tru-miR-1260	Tru-miR-1281	Tru-miR-5100	Tru-novel-miR-5
qRT-PCR	2.11926	3.28329	3.44254	2.16951	1.17041	-7.50378	-9.12484	-10.0255	-1.5516
RNA-Seq	4.8298	12.818	3.5804	2.4226	1.8167	-3.1717	-13.245	-14.13	1.3396
The relative expression level was shown as log2 ratio (conidia/ mycelia).

## Sheet: Table S9B
Table S9B. Validation of the relative expression level of the target genes.
	TERG_08271	TERG_00253	TERG_05360	TERG_01046	TERG_06423	TERG_00662	TERG_04889	TERG_01111	TERG_03278	TERG_05435	TERG_05868	TERG_04737	TERG_05368	TERG_02425	TERG_05091	TERG_05396	TERG_06704	TERG_08545	TERG_08991	TERG_08102
qRT-PCR	0.835898	2.40027	2.43154	2.52971	2.66764	3.0398	3.18045	3.38171	3.88432	5.5519	5.93658	2.75363	3.72155	4.73734	-4.30684	-1.71406	-1.39478	-0.710128	-0.62593	-0.406227
RNA-Seq	2.11919	2.46661	3.30224	3.13481	2.66431	3.12056	3.09662	3.94085	2.84842	4.56737	5.38665	2.90856	4.1319	4.6727	-2.94811	-2.80197	-3.06851	-3.68288	-3.33116	-2.79306
The relative expression level was shown as log2 ratio (conidia/ mycelia).
