# Supplementary material for: Integrated microRNA and mRNA analysis in the pathogenic filamentous fungus Trichophyton rubrum
Source: BMC Genomics. 2018 Dec 14;19:933. doi: 10.1186/s12864-018-5316-3 (PMC6295003; doi:10.1186/s12864-018-5316-3)
Supplement: Supplementary file 11 — Table S10. Primers used in the qRT-PCR assays of target genes. (XLSX 10 kb) [file 12864_2018_5316_MOESM11_ESM.xlsx]

## Sheet: Sheet1
Table S10. Primers used in the qRT-PCR assays of target genes.
Accession number	Primer sequence_F	Primer sequence_R
TERG_08991	ACCACGGTCTCCTGATATGC	AGCTCTCACGTTCAGCAGGT
TERG_05396	GCGAGCCTGATCTTTCATTC	GGACCGAGATCAACCAGAGA
TERG_08545	GAAGATGGCCTACCAGATCG	GCGGAGTACTGGTGGTGAAT
TERG_06704	GCATCATGGGTATGGGTTTC	ATCGCCCAAGTAGAAGCTGA
TERG_05091	GGCAACATCCGGTTCATTAT	CGATCCTTGGGTAGATGAGC
TERG_08102	TGTCACGGAGGTGATGGATA	CAATACCGTTCAGAGCACGA
TERG_04889	GCCAAGAGCCTGAAACAGAC	TTTGCCTTGAATTCGCTTCT
TERG_06423	GGAGAAGAGAGTTGCCATGC	AAGCCATCTCGAAGGAGACA
TERG_05360	ACAGAACCAGGTGGATGCTC	TTTATCTGCCTCCGTGATCC
TERG_01111	CTCGGAGCTGCAGTTTTACC	GCAAACATAAGCGCCAGAAT
TERG_05435	AAGCCTTCACCATAGGAGCA	GGCCACCATCGTATGAGTTC
TERG_08271	CAGCCTCCTGAATACCCAAA	TCTGGGATTGACGTTGTTCA
TERG_00253	CGCCTGGTTCGATATTGACT	GTCGCGGAGGTAGAAAACTG
TERG_03278	CGGGAGTTCGAAGTCAAGAA	ACCGGCCATAGGGTTATTTC
TERG_04737	GATTTCATACCGCCAAAGGA	ACTTCCGTCTCCACGTCATC
TERG_00662	GCCCCAGATTTTGTCTTTGA	ACAACTTGGCTTTCGCATCT
TERG_05868	CGTTGCCATTCTGATGCTTA	CGAGTGAAACCAAGCTGTGA
TERG_01046	GGAGGAATGCAACAGTCGTT	ATCGATTCGCAGACCATCTC
TERG_02425	CACGGAAGAGCCAGAGATTC	GGTTGGTTGGAGCTTTTCAA
TERG_05368	TCAGATTGCACATCACAGCA	GTGCGCTTTCACAATGTTTC
18SrRNA	ATTGGAGGGCAAGTCTGGTG	GGCCCAAGGTTCAACTACGA
